# Supplementary material for: Analysis of Small RNAs of Barley Genotypes Associated with Resistance to Barley Yellow Dwarf Virus
Source: Plants (Basel). 2020 Jan 2;9(1):60. doi: 10.3390/plants9010060 (PMC7020447; doi:10.3390/plants9010060)
Supplement: Supplementary file 1 [file plants-09-00060-s001.zip]

Archive with 9 entries (9 files):
- Supplementray files/Supplementary file S1.xlsx
- Supplementray files/Supplementary file S2.xlsx
- Supplementray files/Supplementary file S3.xlsx
- Supplementray files/Supplementary file S4.xlsx
- Supplementray files/Supplementary file S5.xlsx
- Supplementray files/Supplementary file S6.xlsx
- Supplementray files/Supplementary file S7.xlsx
- Supplementray files/Supplementary file S8.xlsx
- Supplementray files/Supplementary file S9.xlsx
