# Supplementary material for: Analysis of Small RNAs of Barley Genotypes Associated with Resistance to Barley Yellow Dwarf Virus
Source: Plants (Basel). 2020 Jan 2;9(1):60. doi: 10.3390/plants9010060 (PMC7020447; doi:10.3390/plants9010060)
Supplement: Supplementary file 1 [file plants-09-00060-s001.zip › Supplementray files/Supplementary file S1.xlsx]

## Sheet: Primers MiRNA
	Name	Sequence
MiRNA	MiRNA10778	GAGGTCTCTGTAGATGATGA
stem-loop RT	10778RTr	GTCGTATCCAGTGCAGGGTCCGAGGTATTCGCACTGGATACGACTCATCA
forward	10778Fr	gcggcgCTCTGTAGATGATGA
MiRNA	MiRNA22504	CTTTGTCATAGTTACTCTGATAG
stem-loop RT	22504RTr	GTCGTATCCAGTGCAGGGTCCGAGGTATTCGCACTGGATACGACCTATCA
forward	22504Fr	gcggcgTAGTTACTCTGATAG
MiRNA	MiRNA24228	TTTAAAACCGGTTTGTATCACA
stem-loop RT	24228RTr	GTCGTATCCAGTGCAGGGTCCGAGGTATTCGCACTGGATACGACTGTGAT
forward	24228Fr	gcgcgCCGGTTTGTATCACA
MiRNA	MiRNA2944	GTTTATAGTGGAATCTCTAAAAG
stem-loop RT	2944RTr	GTCGTATCCAGTGCAGGGTCCGAGGTATTCGCACTGGATACGACCTTTTA
forward	2944Fr	gcggcggTGGAATCTCTAAAAG
MiRNA	MiRNA36460	GGATAGAGCATGGAGAACGTA
stem-loop RT	36460RTr	GTCGTATCCAGTGCAGGGTCCGAGGTATTCGCACTGGATACGACTACGTT
forward	36460Fr	gcggcgAGCATGGAGAACGTA
MiRNA	MiRNA4701	TTTAAAACCGGTTTGTATCACA
stem-loop RT	4701RTr	GTCGTATCCAGTGCAGGGTCCGAGGTATTCGCACTGGATACGACTGTGAT
forward	4701Fr	gcggcCCGGTTTGTATCACA
MiRNA	MiRNA7557	AATTTTATCGCGATCGGA
stem-loop RT	7557RTr	GTCGTATCCAGTGCAGGGTCCGAGGTATTCGCACTGGATACGACTCCGAT
forward	7557Fr	gcggcTTTATCGCGATCGGA
MiRNA	HvuMiRNA6203	AGACGATTAAGAAGACCTGCAA
stem-loop RT	6203RTr	GTCGTATCCAGTGCAGGGTCCGAGGTATTCGCACTGGATACGACTTGCAG
forward	6203Fr	gcggcgTAAGAAGACCTGCAA
MiRNA	MiRNA1724	CCATTATAGAATGATGCTGGCGT
stem-loop RT	1724RTr	GTCGTATCCAGTGCAGGGTCCGAGGTATTCGCACTGGATACGACACGCCA
forward	1724Fr	gcggcGAATGATGCTGGCGT
MiRNA	MiRNA18320	AGTCTTCGCGTCTGGATGGACGA
stem-loop RT	18320RTr	GTCGTATCCAGTGCAGGGTCCGAGGTATTCGCACTGGATACGACTCGTCC
forward	18320Fr	CTTCGCGTCTGGATGGACGA
MiRNA	MiRNA14412	AAATTGACTATCTAGGTACACGT
stem-loop RT	14412RTr	GTCGTATCCAGTGCAGGGTCCGAGGTATTCGCACTGGATACGACACGTGT
forward	14412Fr	gcggcgTATCTAGGTACACGT
MiRNA	MiRNA2730	CCTGGATAAGGTTTGAGGACCA
stem-loop RT	2730RTr	GTCGTATCCAGTGCAGGGTCCGAGGTATTCGCACTGGATACGACTGGTCC
forward	2730Fr	gcggcAAGGTTTGAGGACCA
MiRNA	MiRNA32841	CATCTGCCGATGACTTCTCGTA
stem-loop RT	32841RTr	GTCGTATCCAGTGCAGGGTCCGAGGTATTCGCACTGGATACGACTACGAG
forward	32841Fr	gcggcCGATGACTTCTCGTA
MiRNA	MiRNA7315	ACGGCGTGCTGCTATCGATACGG
stem-loop RT	7315RTr	GTCGTATCCAGTGCAGGGTCCGAGGTATTCGCACTGGATACGACCCGTAT
forward	7315Fr	GCGTGCTGCTATCGATACGG
MiRNA	MiRNA7966	ACTGATCATCATTGTTTAATTAT
stem-loop RT	7966RTr	GTCGTATCCAGTGCAGGGTCCGAGGTATTCGCACTGGATACGACATAATT
forward	7966Fr	gcggcggTCATTGTTTAATTAT
MiRNA	MiRNA144	AAGGTCCCTGACGTCTGGTAC
stem-loop RT	144RTr	GTCGTATCCAGTGCAGGGTCCGAGGTATTCGCACTGGATACGACGTACCA
forward	144Fr	AACTTGATAAGGTCCCTGACGT
MiRNA	MiRNA30197	ATCCAACGGTGCGGACGCGCGGG
stem-loop RT	30197RTr	GTCGTATCCAGTGCAGGGTCCGAGGTATTCGCACTGGATACGACCCCGCG
forward	30197Fr	attaatATCCAACGGTGCGGAC
MiRNA	MiRNA3139	ATCAGGAGAGATGACACCG
stem-loop RT	3139RTr	GTCGTATCCAGTGCAGGGTCCGAGGTATTCGCACTGGATACGACCGGTGT
forward	3139Fr	aagcgccATCAGGAGAGATG
MiRNA	HvuMiRNA6188	GGTGGATCGATGAACCCGGCGA
stem-loop RT	6188RTr	GTCGTATCCAGTGCAGGGTCCGAGGTATTCGCACTGGATACGACTCGCCG
forward	6188Fr	accgtcGGTGGATCGATGA
MiRNA	HvuMiRNA6189	AGGTGATGCTGTGGTGATCT
stem-loop RT	6189RTr	GTCGTATCCAGTGCAGGGTCCGAGGTATTCGCACTGGATACGACAGATCA
forward	6189Fr	cagtgcaAGGTGATGCTGTG
Universal reverse primer	Uh-Uh-Her	GTGCAGGGTCCGAGGT
Normalisation primers	Ferdous et al., 2015	Sequence
	Hvu-snor14
	Fw	GATGTTTATGTATGATAGTCTGTC
	Rev	GTCGGGATGTATGCGTGTC
	Hvu-Snor23
	Fw	TCGGCAGTGGTGTCATC
	Rev	CTCAGTGGAAAGAGAAGTCG
	Hvu-MiR168
	Fw	CTCACGTCGCTTGGTGCAGAT
	Rev	GAGCTGGGTCCGAGGT
	stem-loop RT	GTCGTATCCAGAGCTGGGTCCGAGGTATTCGCTCTGGATACGACGTCCCG
