# Supplementary material for: Analysis of Small RNAs of Barley Genotypes Associated with Resistance to Barley Yellow Dwarf Virus
Source: Plants (Basel). 2020 Jan 2;9(1):60. doi: 10.3390/plants9010060 (PMC7020447; doi:10.3390/plants9010060)
Supplement: Supplementary file 1 [file plants-09-00060-s001.zip › Supplementray files/Supplementary file S2.xlsx]

## Sheet: Fig XX Nr or reads
	Sample	GC % content	Mean read length	Nr. of reads
	W1	50	50	12357940
	W2	51	50	14820702
	W3	50	50	12250521
	W5	51	50	11762042
	W6	50	50	14138130
	W7	51	50	13587084
	W10	52	50	15638582
	W11	52	50	15790964
	W12	50	50	13539561
	8:3/1	50	50	15199473
	8:3/2	51	50	15068445
	8:3/3	50	50	14059464
	8:3/5	50	50	15793241
	8:3/6	50	50	15717910
	8:3/7	51	50	15143805
	8:3/9	51	50	15048655
	8:3/10	51	50	16279327
	8:3/11	51	50	13533996
	13:8/1	51	50	12438020
	13:8/2	50	50	13314760
	13:8/3	50	50	13461341
	13:8/5	51	50	15816914
	13:8/6	50	50	19887244
	13:8/7	50	50	15812126
	13:8/9	51	50	12321651
	13:8/10	50	50	12957895
	13:8/11	52	50	15348764
