# Supplementary material for: Analysis of Small RNAs of Barley Genotypes Associated with Resistance to Barley Yellow Dwarf Virus
Source: Plants (Basel). 2020 Jan 2;9(1):60. doi: 10.3390/plants9010060 (PMC7020447; doi:10.3390/plants9010060)
Supplement: Supplementary file 1 [file plants-09-00060-s001.zip › Supplementray files/Supplementary file S3.xlsx]

## Sheet: Profile of the known and novel 
miRNA ID	Homologous miRNAs	Read sequence (5'-3')	miRNA length	08:3 reads (healthy samples)	08:3 reads (aphid samples)	08:3 reads (BYDV samples)	13:8 reads (healthy samples)	13:8 reads (aphid samples)	13:8 reads (BYDV samples)	W reads (healthy samples)	W reads (aphid samples)	W reads (BYDV samples)
hvu-miR1120	H.vulgare	ACAUUCUUAUAUUAUGGGACGGAG	24	811	881	859	994	1287	709	780	839	690
hvu-miR1130	H.vulgare	UCUGUAACUUAAUAUAAGACG	21	98	116	116	186	200	123	68	69	71
hvu-miR1436	H.vulgare	ACAUUAUGGGACGGAGGGAGU	21	768	717	727	855	1107	614	630	561	434
hvu-miR156b	H.vulgare	UGACAGAAGAGAGUGAGCACA	21	37599	42568	54206	52161	68944	37910	38437	36259	36952
hvu-miR159a	H.vulgare	UUUGGAUUGAAGGGAGCUCUG	21	33017	32263	39944	36860	51317	35257	28495	27804	30074
hvu-miR166c	H.vulgare	UCGGACCAGGCUUCAUUCCCC	21	22956	29837	30493	39683	51785	27392	26339	28225	20224
hvu-miR168-3p	H.vulgare	GAUCCCGCCUUGCACCAAGUGAAU	24	2292	2069	2182	2569	4347	2182	2905	2581	2587
hvu-miR168-5p	H.vulgare	UCGCUUGGUGCAGAUCGGGAC	21	2364	2623	2042	3929	5832	3413	2799	3148	2194
hvu-miR169	H.vulgare	AAGCCAAGGAUGAGUUGCCUG	21	389	292	264	533	662	289	666	818	388
hvu-miR171-3p	H.vulgare	UGAUUGAGCCGUGCCAAUAUC	21	1139	773	891	862	1189	769	1050	900	711
hvu-miR171-5p	H.vulgare	UGUUGGCUCGACUCACUCAGA	21	565	593	624	835	763	433	658	469	343
hvu-miR397a	H.vulgare	CCGUUGAGUGCAGCGUUGAUG	21	78	79	80	145	119	67	79	63	89
hvu-miR397b-3p	H.vulgare	AUCAACGCUGCACUCAACGGC	21	23	22	21	24	38	12	19	30	22
hvu-miR399	H.vulgare	UGCCAAAGGAGAUUUGCCCCG	21	28	26	25	19	29	30	20	23	22
hvu-miR444a	H.vulgare	UUGCUGCCUCAAGCUUGCUGC	21	8528	12949	13128	16271	23357	14809	7389	9026	6936
hvu-miR444b	H.vulgare	UGCAGUUGCUGUCUCAAGCUU	21	884	1153	1020	1437	1783	1193	764	805	710
hvu-miR5048b	H.vulgare	UAUUUGCAGGUUUUAGGUCUAA	22	5515	6922	7719	10077	14797	8299	4772	4814	4061
hvu-miR5049a	H.vulgare	UCCUAAAUACUUGUUGUUGGG	21	320	334	362	461	531	310	189	199	173
hvu-miR5049b	H.vulgare	AGUAUUUAGGUACAGAGGGAG	21	105	112	130	140	179	142	102	88	124
hvu-miR5049c	H.vulgare	AGACAAUUAUUUUGGGACGGAGG	23	1468	1707	1520	2137	2706	1350	1352	1350	1070
hvu-miR5049d	H.vulgare	UACAAUUAUUUAGGAACGGAG	21	2800	2892	2911	3443	4588	2447	1995	1950	1675
hvu-miR5049e	H.vulgare	AAUUAUUUAGGUACAGAGGGA	21	310	376	362	454	647	320	221	229	186
hvu-miR5049f	H.vulgare	AAUUAAUAUGGAUCGGAGGGA	21	208	216	195	273	284	146	201	199	155
hvu-miR5050	H.vulgare	UUGAGGUCGUUCAACCAGCAA	21	325	301	300	350	303	241	205	187	152
hvu-miR5051	H.vulgare	UUUGGCACCUUGAAACUGGGA	21	1083	1369	1377	1438	2120	1271	809	846	827
hvu-miR5052	H.vulgare	ACCGGCUGGACGGUAGGCAUA	21	131	143	131	141	228	171	121	122	104
hvu-miR5053	H.vulgare	CGCAGCUGUAGUCGCCGGCGU	21	16	17	11	17	25	24	17	21	13
hvu-miR6176	H.vulgare	GAAGCUGUAGUGCAGCCGGCGUU	23	22	38	21	32	35	29	33	21	21
hvu-miR6177	H.vulgare	UACCAUGGACAGAAGGCACUUA	22	35	40	65	55	73	27	35	29	25
hvu-miR6178	H.vulgare	CACGGAACUGGGCGGUUGCACU	22	2	13	7	7	8	13	5	4	3
hvu-miR6179	H.vulgare	AACCAGUCGAGGCCAGGGGGUU	22	10	8	17	11	6	7	7	4	4
hvu-miR6180	H.vulgare	AGGGUGGAAGAAAGAGGGCG	20	221	207	237	326	392	224	180	188	128
hvu-miR6181	H.vulgare	UGCUCUUCAUGGACUGCGGCGCC	23	52	46	46	51	73	36	41	29	37
hvu-miR6182	H.vulgare	UGAGUGUGUGAUGGAUGGCUUU	22	245	258	292	343	444	202	227	219	179
hvu-miR6183	H.vulgare	UGAGCGAGUUGGCUGCAAGUUC	22	36	15	26	35	32	28	23	18	24
hvu-miR6184	H.vulgare	CGGCGUCGGAUCUGGCCGGCCU	22	71	77	71	131	134	62	57	79	59
hvu-miR6185	H.vulgare	UCUGGCAGCGACGGGAACAUA	21	35	36	29	227	51	60	45	43	24
hvu-miR6186	H.vulgare	CGAGGAAGGCGCUGAGAGAGA	21	32	16	15	16	29	3	14	17	11
hvu-miR6187	H.vulgare	UGAACAGGUUCGGCGACCUCA	21	10	18	21	11	21	18	12	13	7
hvu-miR6188	H.vulgare	GGUGGAUCGAUGAACCCGGCGA	22	79	16412	17191	416	372	21090	478	12280	72395
hvu-miR6189	H.vulgare	AGGUGAUGCUGUGGUGAUCU	20	61	48	18	71	106	50	20	15	15
hvu-miR6190	H.vulgare	CGAGGAAAGGAAGAAGCCAUG	21	61	60	61	58	72	58	45	47	38
hvu-miR6191	H.vulgare	UAGAUUUGUCUAGAUAUGAA	20	968	875	1030	1160	1474	882	644	585	507
hvu-miR6192	H.vulgare	UAGGAGAGGGGGGAAGGGAUCU	22	44	32	31	35	36	16	62	46	27
hvu-miR6193	H.vulgare	CUCUGCCACCGGUCCAUGACGAC	23	52	45	56	59	50	42	50	57	49
hvu-miR6194	H.vulgare	UAUGGGGAUCUGACAGACGAG	21	87	43	60	87	88	66	46	55	28
hvu-miR6195	H.vulgare	UGAGUACGUAGUAGGGAUGAG	21	118	81	78	88	82	58	67	70	46
hvu-miR6196	H.vulgare	AGGACGAGGAGAUGGAGAGGA	21	50	45	62	65	88	36	52	48	59
hvu-miR6197	H.vulgare	UCUGUUCCUAAAUGUAAGACG	21	279	315	333	395	497	280	260	251	227
hvu-miR6198	H.vulgare	GCUCUGUCUUGGAUGGUCAUUC	22	28	27	33	52	45	39	26	36	36
hvu-miR6199	H.vulgare	CCACAGAAUUCUCACAGUGAUGG	23	703	584	694	532	871	363	617	555	323
hvu-miR6200	H.vulgare	UUUGGCCAACUAGAUCUAUGA	21	97	128	101	171	183	95	60	72	59
hvu-miR6201	H.vulgare	UGACCCUGAGGCACUCAUACCG	22	55	35	52	60	97	43	71	65	52
hvu-miR6202	H.vulgare	UGAAGAUUUUAAGCAUUGAA	20	17	10	13	19	24	21	18	16	17
hvu-miR6203	H.vulgare	AGACGAUUAAGAAGACCUGCAA	22	91	56	36	59	56	53	68	48	45
hvu-miR6204	H.vulgare	AGGAGAAUAAUUAGAGCUGUGA	22	21	21	25	34	23	29	11	11	15
hvu-miR6205	H.vulgare	AGGAUGUUUGGAUACGUUUUAGU	23	528	571	607	778	844	552	371	406	318
hvu-miR6206	H.vulgare	GGCACACGGGCUGCAGGCAUAG	22	5	3	12	13	14	8	13	14	4
hvu-miR6207	H.vulgare	UGGACGACCUGGGCGCCGACG	21	10	8	5	15	22	4	6	12	8
hvu-miR6208	H.vulgare	GUGCAUCAAGAUCGGCUCAUCU	22	112	114	130	120	138	68	43	56	33
hvu-miR6209	H.vulgare	UGAGAUCAGAAAGAUGUGCG	20	46	56	59	81	96	51	50	51	47
hvu-miR6210	H.vulgare	ACUCCUUGGUUAUCAACUUCGA	22	15	17	18	12	26	26	18	22	14
hvu-miR6211	H.vulgare	CAGAUCAAGACGCUCCGGCA	20	21	17	15	28	33	16	22	14	9
hvu-miR6212	H.vulgare	AUACAGUUUACAAUGCACGAU	21	65	69	57	110	146	74	60	66	57
hvu-miR6213	H.vulgare	ACAGAUUGCUACAGACUGGUC	21	72	90	69	117	118	64	80	63	54
hvu-miR6214	H.vulgare	CGACGACGACGAGCACGACA	20	327	316	320	385	426	348	256	264	286
novelMiR_24765	NOVEL	tccacaggctttcttgaact	20	41689	46657	49570	51671	49575	45354	32132	31475	28936
novelMiR_24768	NOVEL	tccacaggctttcttgaact	20	41328	46398	49452	51854	49699	45074	31720	31073	28900
novelMiR_14050	NOVEL	ttgaacatcccagagccacc	20	16325	19825	20716	21023	22903	17467	15342	15729	15039
novelMiR_29892	NOVEL	tgaagctgccagcatgatctgaa	23	5039	7948	9448	11246	11197	7692	5922	6061	5443
novelMiR_10173	NOVEL	tgaagctgccagcatgatctgaa	23	5201	8026	9411	11228	11096	7656	5841	6073	5562
novelMiR_35643	NOVEL	tagatactctctaaggcttg	20	1981	2386	2137	1707	2704	1380	1169	1688	857
novelMiR_20857	NOVEL	attgtattctttaattatttctc	23	10204	9006	10228	9142	11610	7648	6850	7814	6454
novelMiR_31983	NOVEL	attgtattctttaattatttctc	23	10006	9112	10237	9142	11506	7422	6906	7738	6464
novelMiR_3949	NOVEL	tgctattattcctacttctgcg	22	17262	27492	12263	13022	12218	13000	16090	11320	6887
novelMiR_35061	NOVEL	catgtgctctccttctccagca	22	18813	14274	11542	12753	9684	7522	13912	16410	8658
novelMiR_5308	NOVEL	tcagtgcgatccctctggaa	20	5944	9226	7740	12372	12815	9129	7138	7239	6210
novelMiR_9968	NOVEL	tccattgtcgtccagcccg	19	13072	11048	10451	15484	10914	9269	9040	8783	7059
novelMiR_4583	NOVEL	ttagatgaccatcagcaaaca	21	3122	2574	2799	3526	3317	2621	1256	1280	1663
novelMiR_22733	NOVEL	ttagctctagaattactacg	20	79499	60149	73825	44270	68016	33174	75642	76102	38535
novelMiR_16673	NOVEL	cgaaattttgtctcggaacg	20	332	424	391	337	199	257	118	132	115
novelMiR_12177	NOVEL	ataagcttggctatagatgacgt	23	2138	2377	2379	2697	2266	1577	1533	1567	1241
novelMiR_1651	NOVEL	ttggacatctgagcagctctca	22	884	1136	1046	1258	1370	938	957	1112	981
novelMiR_5137	NOVEL	cctgtttgtcattaaatttctta	23	344	386	374	812	1357	1406	1522	1643	1982
novelMiR_12552	NOVEL	tggcgacgagggcttcctctg	21	653	516	516	637	551	458	555	768	570
novelMiR_31688	NOVEL	agaccttgtagagattgcactat	23	784	801	813	1266	1015	724	738	646	536
novelMiR_3137	NOVEL	ttcaggagagatgacaccgaca	22	364	546	679	510	575	645	479	432	518
novelMiR_14164	NOVEL	tgaagctgccagcatgatctgc	22	19103	28898	28383	30240	36823	20236	23512	23719	20473
novelMiR_32800	NOVEL	atgacgaggtctctgtagatgat	23	293	384	475	373	418	599	303	317	412
novelMiR_35222	NOVEL	agtttttgaattccgatcattta	23	1310	1415	1381	1392	1482	1111	1424	1314	962
novelMiR_3139	NOVEL	atcaggagagatgacaccg	19	360	583	903	315	434	1028	331	483	1103
novelMiR_29780	NOVEL	atagtggaatctctaaaaag	20	380	401	464	490	450	380	314	291	260
novelMiR_21758	NOVEL	tgcgatgaagagctagtttcta	22	2432	2074	1698	2006	1601	1199	1924	1705	1010
novelMiR_34805	NOVEL	aaaaattgactctatgacaaatg	23	483	480	552	531	546	478	382	445	450
novelMiR_33554	NOVEL	aaaaattgactctatgacaaatg	23	511	447	553	711	652	514	405	394	296
novelMiR_36520	NOVEL	aaaaattgactctatgacaaatg	23	567	592	534	615	627	516	548	529	377
novelMiR_33401	NOVEL	tgaatttgtccatagcatca	20	242	240	294	397	612	587	602	656	851
novelMiR_33404	NOVEL	tgaatttgtccatagcatca	20	279	245	280	410	682	572	568	572	843
novelMiR_22086	NOVEL	aaaaattgactctatgacaaatg	23	567	546	609	731	775	594	566	553	462
novelMiR_33173	NOVEL	tgaatttgtccatagcatca	20	308	264	314	480	745	647	618	656	835
novelMiR_31831	NOVEL	catagtggaatctctaaaaa	20	204	244	238	350	295	239	209	191	162
novelMiR_4195	NOVEL	aaggtctctggcgtctggtacgg	23	1143	1193	1164	1361	1267	947	960	1002	792
novelMiR_12862	NOVEL	tgatctttttgcatgtcattta	22	1831	1898	1987	2728	2550	1828	1530	1443	1187
novelMiR_11359	NOVEL	aaaacgaatctgatgacatcatt	23	2254	2296	2287	3174	2793	1937	2109	2162	1714
novelMiR_4914	NOVEL	tgatctttttgcatgtcattta	22	1691	1740	1832	2528	2478	1751	1223	1252	1048
novelMiR_3183	NOVEL	ttgagcgtgaactaatttcg	20	330	344	296	409	376	264	247	261	205
novelMiR_5510	NOVEL	aggacaagtatttccggacgaag	23	462	528	541	652	688	517	368	307	350
novelMiR_25060	NOVEL	aggacaagtatttccggacgaag	23	504	531	520	723	664	474	365	368	321
novelMiR_22504	NOVEL	ctttgtcatagttactctgatag	23	3832	5514	7148	2789	3109	13576	3347	3658	11368
novelMiR_11034	NOVEL	tggaggtagacggaaacgga	20	100	115	108	85	89	100	251	323	271
novelMiR_37081	NOVEL	acactacactgtgtgacgtctaa	23	323898	286150	156082	362542	158127	215021	313655	150391	193523
novelMiR_2318	NOVEL	agtctaactgtgccttctaaacc	23	2681	2812	2794	3414	3398	2414	2179	2205	1736
novelMiR_8336	NOVEL	actgatgtgtaagattgtgattg	23	957	1046	1122	1285	1157	970	738	758	901
novelMiR_34451	NOVEL	actcttcaactgtgtggtactga	23	343	375	416	639	396	388	253	295	220
novelMiR_17133	NOVEL	agtggaatctctaaaaga	18	482	553	564	1518	816	710	651	737	688
novelMiR_30881	NOVEL	ttagtgaactacatacggatgta	23	569	929	630	584	518	347	1091	416	341
novelMiR_32020	NOVEL	ttagtgaactacatacggatgta	23	441	749	453	353	311	253	980	339	177
novelMiR_10124	NOVEL	ttagtgaactacatacggatgta	23	245	299	302	444	529	416	298	250	193
novelMiR_7951	NOVEL	tttagaaccggtttgtgataca	22	222	212	191	279	236	183	183	181	137
novelMiR_7953	NOVEL	tttagaaccggtttgtgataca	22	220	256	235	346	281	214	223	240	180
novelMiR_33922	NOVEL	cgaaccatgaacgaggaaa	19	77362	67835	62884	41696	48331	39705	54276	68523	40209
novelMiR_13506	NOVEL	tttagaaccggtttgtgataca	22	169	172	200	200	211	160	163	164	153
novelMiR_34259	NOVEL	cgaaccatgaacgaggaaa	19	230609	215272	177769	116318	112222	93241	156491	188494	98771
novelMiR_15703	NOVEL	aacaccggtcttagatatgtgaa	23	519	545	531	695	573	379	400	437	325
novelMiR_15704	NOVEL	aacaccggtcttagatatgtgaa	23	528	537	502	690	559	366	361	401	317
novelMiR_30922	NOVEL	ctctatatgtgaactttcta	20	282	252	248	467	868	823	210	216	147
novelMiR_16826	NOVEL	ttagtgaactacatacggatgta	23	220	241	266	284	262	198	209	211	172
novelMiR_16158	NOVEL	ttagtgaactacatacggatgta	23	230	248	286	348	314	234	213	214	163
novelMiR_26262	NOVEL	ttagtgaactacatacggatgta	23	276	287	290	318	334	240	160	179	164
novelMiR_15536	NOVEL	aaattaacgacctagatacacgt	23	270	330	441	410	445	411	235	236	294
novelMiR_21524	NOVEL	tagtggactacatacggatgca	22	128	129	170	169	175	144	108	125	111
novelMiR_10552	NOVEL	catagtggaatctctaaaaa	20	182	200	192	230	221	197	196	147	99
novelMiR_4750	NOVEL	atcagaggatgagagaatact	21	1417	1386	1161	1305	1246	971	1759	1319	906
novelMiR_18521	NOVEL	aaagttagacccgaagacagt	21	88	105	108	133	151	133	76	98	69
novelMiR_26507	NOVEL	ttcgggagcagagctgaaaaa	21	700	710	720	684	748	679	511	451	420
novelMiR_14206	NOVEL	aatcttcgcgtctggactgacga	23	474	519	578	649	533	490	408	415	385
novelMiR_34814	NOVEL	aaattaacgacctagatacacgt	23	210	255	272	340	349	301	273	238	246
novelMiR_34815	NOVEL	aaattaacgacctagatacacgt	23	213	255	312	332	325	296	257	222	261
novelMiR_21160	NOVEL	aaattgatgacctagatacacgt	23	370	398	490	499	539	433	304	331	316
novelMiR_37461	NOVEL	acttgtccgactgcgtaaatacg	23	483	481	429	547	468	375	421	407	313
novelMiR_37920	NOVEL	aaagttagacccgaagacagt	21	117	119	123	139	147	133	95	74	91
novelMiR_12640	NOVEL	aaattgatgacctagatacacgt	23	285	307	411	355	421	451	291	278	491
novelMiR_33915	NOVEL	tagtggactacatacggatgca	22	154	129	149	217	178	142	116	118	88
novelMiR_35669	NOVEL	atgagacgttgttcgacagaat	22	41024	30165	37691	31033	46338	21631	44056	38041	22336
novelMiR_27891	NOVEL	acgtggactgtactaatgtagta	23	1425	1412	1591	1366	2052	1130	1993	1772	1057
novelMiR_30362	NOVEL	tatagtccactagtgaaatcta	22	674	726	754	1042	923	734	600	542	474
novelMiR_18053	NOVEL	gacgagtagcctcgtggatggac	23	1035	1032	1171	1348	1295	947	847	826	695
novelMiR_1944	NOVEL	tagtggactacatacggatgca	22	340	309	304	355	349	326	236	223	190
novelMiR_19632	NOVEL	aagacaagtatttccggacggag	23	557	536	651	722	643	537	412	371	403
novelMiR_36607	NOVEL	aagacaagtatttccggacggag	23	622	646	676	961	962	699	527	550	484
novelMiR_15307	NOVEL	ggtgacttcgtaaatctcaagat	23	986	1224	1503	1537	1664	1649	906	968	1089
novelMiR_35223	NOVEL	aaaagtctcatgtgaaacaaaca	23	407	436	445	557	516	386	276	297	255
novelMiR_35962	NOVEL	aaaagtctcatgtgaaacaaaca	23	371	392	415	516	453	421	331	310	264
novelMiR_24747	NOVEL	aaaagtctcatgtgaaacaaaca	23	344	373	319	442	481	318	263	260	178
novelMiR_16179	NOVEL	aaattaagtggctcaaaaat	20	596	720	660	692	725	577	479	512	488
novelMiR_29063	NOVEL	aaaagtctcatgtgaaacaaaca	23	414	418	439	523	510	390	293	325	260
novelMiR_13560	NOVEL	ttagagattccactatgaacta	22	603	605	604	748	782	576	517	459	380
novelMiR_18230	NOVEL	ttagagattccactatgaacta	22	479	497	484	643	535	402	353	332	268
novelMiR_12195	NOVEL	aagctaagatctcggaaagc	20	270	454	715	3539	11616	12085	288	391	889
novelMiR_2446	NOVEL	aaaagtctcatgtgaaacaaaca	23	547	640	603	687	772	612	517	468	453
novelMiR_6654	NOVEL	ttagagattccactatgaacta	22	320	343	356	456	437	371	277	239	269
novelMiR_7450	NOVEL	cgtagtggaatctctaaaaa	20	232	221	193	291	270	198	186	174	142
novelMiR_8608	NOVEL	acctctcgcggaagcaaaactgt	23	630	731	668	811	775	606	525	498	454
novelMiR_7987	NOVEL	ttagagattccactatgaacta	22	350	354	376	462	461	312	266	251	235
novelMiR_8055	NOVEL	ttaagacatttattttgagacg	22	1183	1325	1245	2143	2603	2042	1025	986	812
novelMiR_11039	NOVEL	tatgttggcatatgttacatcgt	23	434	471	500	594	637	405	359	345	348
novelMiR_11129	NOVEL	taaaacgaatctgatgacatca	22	320	366	354	453	396	346	274	295	309
novelMiR_33523	NOVEL	ttatttgaggctgtggaaatta	22	559	573	772	650	740	644	601	626	501
novelMiR_33527	NOVEL	ttatttgaggctgtggaaatta	22	518	557	755	548	705	577	616	643	539
novelMiR_27590	NOVEL	cgtagtggaatctctaaaaa	20	397	438	437	604	552	394	405	327	317
novelMiR_7767	NOVEL	gtccgtaaaactctgtaaaatgt	23	485	482	552	640	640	521	474	499	346
novelMiR_24508	NOVEL	ttagagattccactatgaacta	22	247	290	297	348	325	232	248	210	163
novelMiR_36282	NOVEL	cgtagtggaatctctaaaaa	20	314	250	290	325	320	239	302	243	201
novelMiR_6319	NOVEL	agtggaatctctaaaagga	19	558	563	549	752	621	528	437	436	354
novelMiR_12061	NOVEL	taatggactacatacggatgca	22	190	183	210	261	216	179	185	152	151
novelMiR_27253	NOVEL	ttcctactgtgtttgagatgt	21	1051	1008	970	969	1038	784	869	857	651
novelMiR_33276	NOVEL	ttagagatttcattacggacta	22	240	246	248	367	321	225	199	169	168
novelMiR_4850	NOVEL	gtccgtaaaactctgtaaaatgt	23	259	268	290	392	360	254	198	210	193
novelMiR_8508	NOVEL	cgtagtggaatctctaaaaa	20	193	226	235	243	226	175	218	168	160
novelMiR_13162	NOVEL	gctatctatcctgagctcca	20	364	407	379	483	447	639	340	359	478
novelMiR_11609	NOVEL	ttaagacatttattttgagacg	22	2393	2574	2388	3443	3397	2299	2054	1842	1621
novelMiR_32963	NOVEL	gatgatggcggcttgtaaaacgt	23	390	370	390	414	413	275	399	382	306
novelMiR_8343	NOVEL	taatggactacatacggatgca	22	166	167	177	248	201	174	128	157	133
novelMiR_24319	NOVEL	atgtagacatctagtgaaatcgc	23	366	402	385	629	526	402	296	298	237
novelMiR_32542	NOVEL	tgaagctgccagcatgatc	19	828	1821	1460	1195	1244	1952	762	1070	2409
novelMiR_27624	NOVEL	gatgatggcggcttgtaaaacgt	23	5984	6471	5897	5963	5313	3725	3978	4001	2909
novelMiR_5206	NOVEL	ttagagatttcattacggacta	22	364	366	399	486	415	306	344	344	286
novelMiR_35231	NOVEL	atgtagacatctagtgaaatcgc	23	428	417	414	615	499	423	352	343	239
novelMiR_15799	NOVEL	atgtagacatctagtgaaatcgc	23	420	449	453	641	532	388	358	340	250
novelMiR_2147	NOVEL	tttgcttcgtatgtagacttcta	23	413	772	402	267	274	170	854	247	177
novelMiR_10594	NOVEL	tcattttgctccgtatgtagtca	23	906	1059	873	1170	1247	858	1038	893	646
novelMiR_13060	NOVEL	tgaagctgccagcatgatc	19	4736	5456	5930	4749	5847	5729	6739	4717	5427
novelMiR_28341	NOVEL	aaattaacgacctagaactacgc	23	461	529	505	607	507	454	366	357	258
novelMiR_13795	NOVEL	aaattaacgacctagaactacgc	23	734	696	681	931	754	735	559	547	370
novelMiR_32841	NOVEL	catctgccgatgacttctcgta	22	116	370	374	157	229	497	121	254	605
novelMiR_29371	NOVEL	aaattaacgacctagaactacgc	23	538	599	463	738	628	559	419	415	333
novelMiR_27216	NOVEL	aaattaacgacctagaactacgc	23	1037	1008	831	812	999	649	866	858	588
novelMiR_4448	NOVEL	aaatacggatctacgaaaaaagg	23	1091	1106	1115	1385	1365	859	859	878	641
novelMiR_29201	NOVEL	tcatctgtagtcggaccctgca	22	720	736	820	928	726	560	454	455	413
novelMiR_5360	NOVEL	cgtagtggaatctctaaaaa	20	174	225	210	233	262	160	168	152	137
novelMiR_12619	NOVEL	acagatcatcgattgaattaacg	23	596	571	591	756	659	450	591	566	432
novelMiR_12644	NOVEL	ttatgaactacatacggatgta	22	314	336	319	399	378	228	237	229	189
novelMiR_35851	NOVEL	ttatgaactacatacggatgta	22	285	300	302	371	398	237	192	211	169
novelMiR_24863	NOVEL	gatgacttcgtaaatctcaagat	23	2017	1888	2600	2124	1985	1574	1490	1625	1219
novelMiR_24864	NOVEL	gatgacttcgtaaatctcaagat	23	1987	2001	2564	2106	1979	1551	1425	1621	1239
novelMiR_37848	NOVEL	tttttgagtcacttattttgaa	22	329	356	326	379	391	253	255	228	240
novelMiR_15984	NOVEL	taatggactacatacagatgta	22	194	195	253	317	413	397	234	268	318
novelMiR_21636	NOVEL	tagtggactacatatggatgta	22	1406	1478	1488	2019	1945	1270	1204	1180	887
novelMiR_25523	NOVEL	agtttttagtcaggccctgtttg	23	1416	1471	1495	1997	1882	1407	1594	1623	1364
novelMiR_37743	NOVEL	attttactagaagactacatacg	23	951	968	1012	1246	1246	1005	904	883	711
novelMiR_24660	NOVEL	gttctcttcaagcacttcag	20	694	637	607	792	627	534	524	592	410
novelMiR_3544	NOVEL	ctagagattccactacggacta	22	346	350	376	443	484	358	239	218	191
novelMiR_34578	NOVEL	aaattgacgatctagatacacgt	23	480	590	665	623	606	582	489	490	645
novelMiR_22134	NOVEL	tagtggactacatatggatgta	22	96	95	106	113	123	113	87	71	84
novelMiR_21008	NOVEL	tgagcgacaagtaatatgga	20	133	159	103	135	114	115	114	65	67
novelMiR_10778	NOVEL	gaggtctctgtagatgatga	20	175	173	2076	303	266	1323	186	179	1059
novelMiR_25648	NOVEL	tgagcgacaagtaatatgga	20	181	178	134	172	155	137	113	105	82
novelMiR_7673	NOVEL	tgagcgacaagtaatatgga	20	149	177	109	169	134	121	111	95	86
novelMiR_28531	NOVEL	tagagatttcactatagactaca	23	375	386	410	544	529	342	327	288	256
novelMiR_33634	NOVEL	taatggactacatacagatgta	22	202	232	300	281	274	298	183	147	209
novelMiR_24669	NOVEL	gttctcttcaagcacttcag	20	818	707	829	714	824	688	834	830	610
novelMiR_22132	NOVEL	tagtggactacatatggatgta	22	110	137	157	169	155	121	95	113	98
novelMiR_22133	NOVEL	tagtggactacatatggatgta	22	105	128	125	146	136	92	79	86	70
novelMiR_24664	NOVEL	gttctcttcaagcacttcag	20	117	189	137	144	221	104	110	87	176
novelMiR_27343	NOVEL	tgagcgacaagtaatatgga	20	155	174	107	183	126	113	94	75	62
novelMiR_1471	NOVEL	tgagcgacaagtaatatgga	20	138	181	129	144	137	145	134	93	64
novelMiR_6062	NOVEL	tgagcgacaagtaatatgga	20	149	161	115	196	192	133	104	112	74
novelMiR_10950	NOVEL	tgagcgacaagtaatatgga	20	161	178	115	175	144	110	122	105	85
novelMiR_29320	NOVEL	ttttctgacatccgatcctacat	23	1285	1373	1401	1536	1394	939	1369	1234	962
novelMiR_24673	NOVEL	gttctcttcaagcacttcag	20	297	254	275	427	703	779	277	314	283
novelMiR_1304	NOVEL	aaattgacgatctagatacacgt	23	715	798	868	859	829	816	711	732	878
novelMiR_16312	NOVEL	tttgcttcgtatgtagacttcta	23	408	748	394	373	322	243	900	298	166
novelMiR_24671	NOVEL	gttccctgcaggcacttcat	20	116	213	147	138	235	93	164	123	206
novelMiR_27224	NOVEL	tttgctccgtatgtagacttcta	23	431	801	435	343	292	218	863	307	170
novelMiR_24659	NOVEL	gttctcttcaagcacttcag	20	119	214	158	222	362	256	187	121	248
novelMiR_7568	NOVEL	tttgctccgtatgtagacttcta	23	591	926	646	533	498	346	1029	428	320
novelMiR_7569	NOVEL	tttgctccgtatgtagacttcta	23	428	842	461	361	334	225	883	283	206
novelMiR_35259	NOVEL	tttgctccgtatgtagtcttca	22	501	533	544	733	668	523	419	349	350
novelMiR_28623	NOVEL	cgtagtggaatctctaaaaa	20	392	504	369	388	409	295	581	344	245
novelMiR_6539	NOVEL	tgagcgacaagtaatatgga	20	197	231	205	248	225	173	200	137	125
novelMiR_8795	NOVEL	tttagtaccggtttgtgttaaca	23	344	308	290	505	396	287	307	250	229
novelMiR_16381	NOVEL	aaaacaacaccggtcttagatat	23	583	723	935	820	719	726	479	525	488
novelMiR_24487	NOVEL	tgagcgacaagtaatatgga	20	261	325	286	354	328	251	220	192	145
novelMiR_6488	NOVEL	tgagcgacaagtaatatgga	20	357	363	399	514	480	389	393	305	334
novelMiR_4109	NOVEL	tgagcgacaagtaatatgga	20	200	201	196	264	287	189	158	164	183
novelMiR_26374	NOVEL	ttaaaggactacatacggatgta	23	316	308	367	384	404	295	249	281	203
novelMiR_2730	NOVEL	cctggataaggtttgaggacca	22	768	800	370	579	496	476	529	428	248
novelMiR_8123	NOVEL	aagctgtgaagtgaggacatcgt	23	21535	18156	8670	21505	9883	17054	14237	12905	6343
novelMiR_23869	NOVEL	ttaaaggactacatacggatgta	23	246	265	291	357	275	207	178	162	182
novelMiR_24497	NOVEL	tttgcttcgtatgtagacttcta	23	566	904	572	545	554	359	1028	431	276
novelMiR_32961	NOVEL	atgtagacatctagtgaaatcgc	23	423	386	434	645	547	396	333	301	259
novelMiR_30179	NOVEL	ttgtcatttttgtatctcgagca	23	397	468	565	522	621	549	518	540	541
novelMiR_13311	NOVEL	atgtagacatctagtgaaatcgc	23	520	485	590	737	636	456	425	403	348
novelMiR_8509	NOVEL	tgtctcggacgtgatgcctataa	23	815	944	901	1056	1110	867	495	471	366
novelMiR_37702	NOVEL	gaagaacggctcgccggagtagc	23	27	23	41	39	41	39	36	30	24
novelMiR_24672	NOVEL	gttctcttcaagcacttcag	20	101	184	127	157	241	125	148	109	208
novelMiR_10964	NOVEL	gaagaacggctcgccggagtagc	23	32	27	37	37	32	24	41	26	28
novelMiR_10399	NOVEL	gaagaacggctcgccggagtagc	23	29	30	25	29	26	25	26	24	13
novelMiR_30441	NOVEL	gtagtctatagtgaaatctcta	22	494	456	578	580	571	413	410	371	308
novelMiR_5380	NOVEL	ttaatgaactacatacggatgta	23	278	272	286	385	459	273	261	220	209
novelMiR_5298	NOVEL	gaagaacggctcgccggagtagc	23	32	24	27	37	22	22	32	27	25
novelMiR_5542	NOVEL	gtagtctatagtgaaatctcta	22	181	174	203	261	241	188	148	166	123
novelMiR_5545	NOVEL	gtagtctatagtgaaatctcta	22	225	253	261	317	320	240	186	177	168
novelMiR_5381	NOVEL	ttaatgaactacatacggatgta	23	258	251	267	387	358	245	234	247	186
novelMiR_5163	NOVEL	gaagaacggctcgccggagtagc	23	35	32	34	42	31	28	32	39	20
novelMiR_27091	NOVEL	tttagtaccggtttgtgttaaca	23	154	150	155	193	182	137	149	161	112
novelMiR_23949	NOVEL	taagacatttattttaggacgga	23	616	703	1019	729	856	1335	550	657	1297
novelMiR_10589	NOVEL	tttagtaccggtttgtgttaaca	23	209	280	506	296	277	584	194	222	495
novelMiR_25246	NOVEL	agttttagtctctctttagtcag	23	1788	1869	1682	2549	2479	1748	1599	1525	1200
novelMiR_18498	NOVEL	aaattgacgacctagatacatgt	23	1122	1082	1150	1273	1355	1037	890	1005	804
novelMiR_10588	NOVEL	tttattccgtatgtagttctcta	23	524	574	626	688	633	536	433	387	372
novelMiR_2975	NOVEL	tttagtaccggtttgtgttaaca	23	174	149	143	167	162	116	159	151	110
novelMiR_14068	NOVEL	gacgactagatagcgacaggctc	23	971	2343	3212	1210	1441	3206	901	1760	8220
novelMiR_24927	NOVEL	ttaatgaactacatacggatgta	23	244	268	242	352	372	262	257	251	183
novelMiR_35523	NOVEL	aaattgacaacctagaactacgc	23	829	631	684	671	996	508	1074	842	617
novelMiR_22881	NOVEL	ttagagatttcactatggacta	22	426	425	415	660	486	374	764	771	930
novelMiR_2780	NOVEL	agccgtcggtgctttattagtag	23	821	996	999	900	1062	1105	865	907	1673
novelMiR_34592	NOVEL	aaattgacaacctagaactacgc	23	671	663	711	666	779	742	423	534	408
novelMiR_28213	NOVEL	atgtagacatctagtgaaatcgc	23	425	446	445	632	569	395	344	328	272
novelMiR_4905	NOVEL	gttctcctcaaatcacttcagta	23	158	296	433	281	468	1138	307	261	723
novelMiR_27223	NOVEL	tctgatccgaattaattgaca	21	700	583	529	575	566	454	574	533	400
novelMiR_4903	NOVEL	gttctcctcaaatcacttcagta	23	145	227	193	271	455	268	313	197	347
novelMiR_12676	NOVEL	actttctctgtaaactaatataa	23	99	87	108	118	106	98	94	98	98
novelMiR_1742	NOVEL	ttagaggactacatacggatgta	23	547	510	595	758	678	442	416	394	335
novelMiR_26029	NOVEL	actttctctgtaaactaatataa	23	91	104	115	114	115	85	115	94	83
novelMiR_14052	NOVEL	tgcctggctccctgtatgcc	20	2655	3204	3302	4196	4943	3315	2937	2967	2289
novelMiR_32797	NOVEL	actttctctgtaaactaatataa	23	107	121	117	159	136	104	149	149	114
novelMiR_30094	NOVEL	atatggaactgtaggaatgatgt	23	579	607	615	680	755	564	420	416	450
novelMiR_26604	NOVEL	ttagtttacagagggagtacta	22	122	149	175	180	210	144	125	142	121
novelMiR_30174	NOVEL	cactagaagactacatacggaa	22	415	396	415	532	521	358	283	317	235
novelMiR_1803	NOVEL	aagagtagaaccctcaaacccaa	23	343	374	366	405	403	292	298	264	226
novelMiR_5044	NOVEL	atcgtgcgtgcggttacaagtag	23	30	28	37	41	34	33	37	37	30
novelMiR_13760	NOVEL	atcgtgcgtgcggttacaagtag	23	39	24	31	34	58	32	28	28	21
novelMiR_16019	NOVEL	acgggttctgacgtttctaaaag	23	813	889	946	1100	971	762	636	597	565
novelMiR_24351	NOVEL	attttactagaagactacatacg	23	549	552	635	741	753	618	387	375	360
novelMiR_55	NOVEL	ttaaaagactacatacggatgta	23	315	360	385	456	456	292	324	286	267
novelMiR_30197	NOVEL	atccaacggtgcggacgcgcggg	23	418	5949	6514	680	1015	6902	613	4654	23221
novelMiR_32260	NOVEL	tttagtctcatgtgaaacaaaca	23	2794	2360	2788	2536	3379	1906	3281	2868	1539
novelMiR_5182	NOVEL	ttagtttacagagggagtacta	22	120	112	190	140	154	245	99	101	243
novelMiR_24353	NOVEL	ttatacaaaccgggactaaa	20	57	47	54	87	102	132	83	106	98
novelMiR_24354	NOVEL	ttatacaaaccgggactaaa	20	41	48	49	116	100	127	94	118	129
novelMiR_5423	NOVEL	ttatacaaaccgggactaaa	20	534	490	510	588	542	451	538	364	368
novelMiR_4859	NOVEL	ttatacaaaccgggactaaa	20	95	84	100	163	174	164	147	156	143
novelMiR_5470	NOVEL	ttggttcctaggacttaacatg	22	1144	1187	1166	1846	2283	1828	931	915	850
novelMiR_31956	NOVEL	ttatacaaaccgggactaaa	20	59	51	117	80	77	94	41	70	62
novelMiR_37844	NOVEL	ttatacaaaccgggactaaa	20	65	78	81	102	68	60	54	57	48
novelMiR_2896	NOVEL	tattagtttacggagggagtaa	22	145	170	209	154	185	181	140	159	166
novelMiR_24681	NOVEL	cactagaagactacatacggaa	22	404	356	429	544	533	343	280	281	261
novelMiR_32345	NOVEL	tccggtccgaattagttgaca	21	232	219	255	518	874	1212	150	163	183
novelMiR_18118	NOVEL	agtccatagtgtaatctctaaaa	23	331	362	404	500	424	325	246	222	267
novelMiR_22248	NOVEL	ttatacaaaccgggactaaa	20	103	120	155	130	125	118	92	105	81
novelMiR_18113	NOVEL	acggatcatcgatcgaattaacg	23	521	635	558	703	710	587	473	459	505
novelMiR_2942	NOVEL	ttatacaaaccgggactaaa	20	143	100	133	174	161	155	82	140	158
novelMiR_13748	NOVEL	ttatacaaaccgggactaaa	20	177	144	219	196	164	154	146	135	113
novelMiR_6991	NOVEL	agatttcactagggactacata	22	332	339	303	664	1284	1237	878	993	1158
novelMiR_8306	NOVEL	aatggactacatacgaatgta	21	204	262	241	301	324	217	201	177	158
novelMiR_24803	NOVEL	tcgcgacgagatctttaaaacta	23	1295	1352	1403	1876	1710	1148	971	971	724
novelMiR_12633	NOVEL	aggtgtcggacgccacacaaaag	23	463	490	489	637	596	369	422	436	339
novelMiR_27882	NOVEL	tattagtttacggagggagtaa	22	94	114	191	121	125	206	83	113	161
novelMiR_37455	NOVEL	taatggactacatatggatgta	22	205	193	206	256	240	172	152	147	108
novelMiR_8217	NOVEL	tattagtttacggagggagtaa	22	55	69	97	63	87	78	59	54	61
novelMiR_31086	NOVEL	ttttattccgtatgtagtctata	23	508	498	596	776	691	492	359	361	334
novelMiR_15948	NOVEL	tatgtagtccactagtgaaata	22	567	557	595	831	700	512	493	473	405
novelMiR_23898	NOVEL	acatgtccggtctcctgttttat	23	3148	2698	3471	2493	2485	1935	3305	2284	1878
novelMiR_16626	NOVEL	aaattgatgatctaggtacacgt	23	576	525	657	718	632	546	490	471	401
novelMiR_28376	NOVEL	tcaataatggattactcaagacg	23	510	552	506	523	451	567	228	257	270
novelMiR_24668	NOVEL	gttctcttcaagcacttcag	20	165	187	254	224	224	168	177	150	112
novelMiR_15843	NOVEL	ttgagcgacaactaatatgg	20	156	165	162	156	152	153	181	242	212
novelMiR_22546	NOVEL	tttactccgtatgtagtcttcta	23	1827	2020	1960	2509	2447	1831	1343	1320	1185
novelMiR_13323	NOVEL	gacgtggccggacctttagtccc	23	755	848	963	1095	1098	1098	886	860	768
novelMiR_6872	NOVEL	agtggaatctctaaaaaa	18	523	566	659	571	871	487	605	635	432
novelMiR_8246	NOVEL	agtggaatctctaaaaaa	18	529	575	692	558	899	484	582	607	463
novelMiR_31274	NOVEL	acttatatttaggaatggagaa	22	1088	1111	1136	2312	1458	1297	1153	1217	1481
novelMiR_37092	NOVEL	atgtagacatctagtgaaatcgc	23	589	639	647	896	736	555	490	451	410
novelMiR_30081	NOVEL	aaattaacgatctagaactacgc	23	870	934	830	1390	1101	848	817	746	622
novelMiR_19596	NOVEL	ttatacaaaccgggactaaa	20	69	96	88	92	98	78	64	59	61
novelMiR_37796	NOVEL	ttatacaaaccgggactaaa	20	76	73	88	90	105	82	59	71	62
novelMiR_30245	NOVEL	aagaattatggaacggaggga	21	248	219	301	309	340	225	193	180	195
novelMiR_12161	NOVEL	tttatttgatctccatacgttcg	23	453	436	431	555	497	339	320	310	233
novelMiR_27995	NOVEL	agagactacatacggagcaaaat	23	214	224	237	291	272	177	164	165	146
novelMiR_11625	NOVEL	tctctggaaactaatataa	19	172	189	215	277	240	201	165	143	154
novelMiR_2195	NOVEL	aaattgacgatctagatacatgt	23	664	687	736	870	804	585	564	605	513
novelMiR_30200	NOVEL	agattctgggagaagctggggag	23	316	354	295	336	340	267	292	221	172
novelMiR_5606	NOVEL	atcatgcgatccttttggaa	20	470	538	544	642	627	487	465	465	318
novelMiR_34988	NOVEL	tattagtttacggagggagtaa	22	131	129	132	140	166	108	95	78	65
novelMiR_26919	NOVEL	aaacgatagcctctttattatta	23	568	655	591	802	805	591	570	522	396
novelMiR_10509	NOVEL	agattctgggagaagctggggag	23	305	364	295	334	335	262	254	198	146
novelMiR_15537	NOVEL	tattagtttacggagggagtaa	22	50	40	58	52	61	45	44	39	36
novelMiR_8302	NOVEL	tgtttcatatgtagtcttctagt	23	302	286	339	391	419	301	254	219	210
novelMiR_1560	NOVEL	attaacgatctagatacacgtgc	23	586	575	656	798	799	652	580	534	540
novelMiR_24421	NOVEL	tattagtttacggagggagtaa	22	30	21	40	37	36	31	11	13	17
novelMiR_9954	NOVEL	attaacgatctagatacacgtgc	23	586	608	619	862	855	607	536	570	566
novelMiR_24057	NOVEL	tagtgtacaatacgaggtgg	20	295	281	301	361	451	286	245	193	183
novelMiR_17640	NOVEL	tattagtttacggagggagtaa	22	62	61	85	102	101	82	61	43	45
novelMiR_21893	NOVEL	tattagtttacggagggagtaa	22	31	31	32	30	47	38	27	34	43
novelMiR_31540	NOVEL	tattagtttacggagggagtaa	22	202	209	317	211	228	447	134	173	591
novelMiR_23819	NOVEL	tagtgtacaatacgaggtgg	20	244	284	336	288	280	193	251	242	179
novelMiR_26146	NOVEL	tattagtttacggagggagtaa	22	42	33	38	39	49	39	35	35	23
novelMiR_24060	NOVEL	tagtgtacaatacgaggtgg	20	267	283	300	378	476	280	244	202	134
novelMiR_2390	NOVEL	tattagtttacggagggagtaa	22	25	36	41	50	46	57	27	37	37
novelMiR_26697	NOVEL	tgagcgacaagtaatata	18	93	139	131	145	163	107	81	109	139
novelMiR_8939	NOVEL	tattagtttacggagggagtaa	22	81	68	89	116	89	74	73	63	66
novelMiR_24667	NOVEL	tgaagtgtttgggggaact	19	165	181	209	169	243	212	97	78	120
novelMiR_34937	NOVEL	tattagtttacggagggagtaa	22	50	39	40	50	45	37	29	39	24
novelMiR_31433	NOVEL	tattagtttacggagggagtaa	22	20	21	41	27	33	25	28	22	26
novelMiR_34349	NOVEL	ttattgaactacatacggatgta	23	819	863	922	1027	1108	715	817	776	540
novelMiR_27955	NOVEL	tgaagacactctgccgattgcgc	23	447	665	988	859	1270	1549	813	863	1381
novelMiR_2306	NOVEL	aggacaagtatttccgaacggag	23	385	397	452	453	479	390	275	283	259
novelMiR_35177	NOVEL	tccgtttctaaatataagtcta	22	516	517	575	626	625	471	458	417	463
novelMiR_15889	NOVEL	aacagtttttcgctgtaggagga	23	2570	2195	2809	1858	3104	2078	3342	3051	2880
novelMiR_7904	NOVEL	ttatacaaaccgggactaaa	20	178	151	151	142	143	108	144	159	95
novelMiR_21166	NOVEL	agccatcttggtcgcgcggacgt	23	696	1197	1833	677	1120	1535	758	1129	1623
novelMiR_21621	NOVEL	ccgtatgtagttcattagtgaaa	23	258	264	267	349	369	280	232	262	176
novelMiR_8394	NOVEL	agtccggtccggtctttaactga	23	421	428	419	648	492	353	392	413	291
novelMiR_29774	NOVEL	atacatctgtatgtagtcctcta	23	242	275	300	331	312	219	229	197	186
novelMiR_3020	NOVEL	ttatacaaaccgggactaaa	20	149	162	191	212	190	173	152	122	102
novelMiR_8426	NOVEL	taatggactacatatggatgta	22	108	101	115	148	98	100	80	87	74
novelMiR_8625	NOVEL	ttgagcgacaactaatatgg	20	224	250	213	256	228	199	199	165	153
novelMiR_10272	NOVEL	agttcgactcaagagaaagcta	22	233	285	252	327	311	258	258	235	211
novelMiR_26085	NOVEL	gacgagctcttcaaaacta	19	469	536	436	462	480	456	597	536	395
novelMiR_22892	NOVEL	tagagatttcactatagactaca	23	322	334	358	626	700	568	436	362	409
novelMiR_30486	NOVEL	attacatacggagcaaaatgagt	23	361	330	385	455	451	300	269	201	210
novelMiR_15598	NOVEL	tttgctccgtatgtagtctttta	23	133	154	143	206	194	129	115	106	119
novelMiR_30706	NOVEL	ttagagatttcactatggacta	22	159	138	167	187	175	145	128	102	104
novelMiR_9448	NOVEL	ttcactagaagtctacatacgaa	23	625	987	650	594	557	412	1057	466	256
novelMiR_29789	NOVEL	aaagactagaaccctcaaaca	21	287	346	400	376	398	348	236	285	332
novelMiR_16189	NOVEL	ccgtatgtagttcattagtgaaa	23	303	315	329	469	427	290	257	248	201
novelMiR_36100	NOVEL	aggtgtcgggcgccacacaaaaa	23	178	160	183	258	254	158	208	225	148
novelMiR_37377	NOVEL	attccctctgtaaactaatataa	23	128	107	132	151	141	123	123	138	96
novelMiR_10459	NOVEL	acatccgtatgtagttcatagta	23	201	210	242	319	288	203	184	159	162
novelMiR_3129	NOVEL	ttcactagaagtctacatacgaa	23	1008	1304	1015	1055	942	686	1319	710	489
novelMiR_25548	NOVEL	tacggtctagtgctatgctta	21	299	273	297	382	399	322	336	310	292
novelMiR_11826	NOVEL	ggcgatgtagtctatagaattgg	23	149	143	168	212	183	138	74	64	50
novelMiR_25148	NOVEL	aggtgtcgggcgtcacacaaaag	23	171	179	194	252	238	167	195	203	107
novelMiR_11827	NOVEL	ggcgatgtagtctatagaattgg	23	127	132	149	225	192	122	66	53	46
novelMiR_11828	NOVEL	ggcgatgtagtctatagaattgg	23	156	148	156	211	179	111	62	59	47
novelMiR_34263	NOVEL	aaagactagaaccctcaaaca	21	267	314	498	359	336	348	266	254	246
novelMiR_15532	NOVEL	atctatgggctggtgcaagcata	23	512	558	624	685	709	748	607	651	599
novelMiR_5940	NOVEL	tagaggactacatacgaatgta	22	224	252	254	270	330	243	292	224	229
novelMiR_10533	NOVEL	aatgccatgctcttctgaagaa	22	223	224	246	252	300	272	247	197	228
novelMiR_13220	NOVEL	gtttaataactgagttgtgcctg	23	274	243	214	318	262	178	307	335	307
novelMiR_30215	NOVEL	ttcactagaagtctacatacgaa	23	559	1006	628	665	567	409	1112	440	327
novelMiR_37863	NOVEL	ttatacaaaccgggactaaa	20	183	186	193	232	229	156	459	415	462
novelMiR_9533	NOVEL	attccctctgtaaactaatataa	23	115	103	113	123	120	97	105	119	87
novelMiR_20127	NOVEL	acctctgtaaacaaatataa	20	87	101	128	172	169	103	94	109	113
novelMiR_4538	NOVEL	acggtctacatacggagcaaaat	23	1979	2165	2104	2550	2507	1816	1503	1376	1230
novelMiR_35071	NOVEL	actgtactgtgtgacgcctagag	23	697	677	596	883	645	560	640	533	412
novelMiR_21274	NOVEL	agccatcttggtcgcgcggacgt	23	205	239	234	261	253	237	200	180	152
novelMiR_13405	NOVEL	acctctgtaaacaaatataa	20	100	70	100	141	143	96	107	79	83
novelMiR_37561	NOVEL	cgaacgaacgatttgaat	18	680829	679326	740357	807650	641516	445407	414436	529749	324072
novelMiR_14147	NOVEL	aaattaacgacttagatacacgt	23	315	259	336	395	405	343	285	270	295
novelMiR_37709	NOVEL	tgcactgcctcttccctgg	19	1472	1241	1426	1237	1544	995	1942	1553	1438
novelMiR_25541	NOVEL	attccctctgtaaactaatataa	23	69	116	193	85	97	169	86	89	194
novelMiR_5415	NOVEL	ctccgtcttaaaattcttgtca	22	839	813	875	1129	1077	748	643	629	723
novelMiR_4906	NOVEL	tgaagtgtttgggggaact	19	192	194	258	183	277	187	90	88	100
novelMiR_26948	NOVEL	ctagagattccactacggacta	22	218	255	346	276	544	562	155	214	380
novelMiR_15764	NOVEL	tatgtagtccactagtgaaata	22	1270	1279	1424	1734	1546	1372	1044	1046	963
novelMiR_20822	NOVEL	ttatacaaaccgggactaaa	20	132	149	163	183	192	121	141	140	101
novelMiR_33036	NOVEL	acttgggactccgacgatgaacg	23	4530	4000	3907	2512	3226	2221	3043	3280	2334
novelMiR_1511	NOVEL	gagacgttttcgtcgatgacgag	23	1079	1222	1141	1591	1497	1047	1054	954	684
novelMiR_7799	NOVEL	tagagtaacataggtagatatca	23	547	518	594	718	665	521	429	406	364
novelMiR_5299	NOVEL	agttgagacacttattttggaac	23	1047	1247	1143	1598	1543	1176	920	912	830
novelMiR_32873	NOVEL	gtttaataactgagttgtgcctg	23	289	272	206	302	268	182	320	350	293
novelMiR_21394	NOVEL	aagatttcactagtggactacat	23	832	801	564	813	569	463	524	495	305
novelMiR_24167	NOVEL	acaatctgaaggcatgtttca	21	187	264	238	245	291	229	256	230	184
novelMiR_4057	NOVEL	gttaagacacttattttgagacg	23	405	423	431	558	488	371	355	397	325
novelMiR_4060	NOVEL	gttaagacacttattttgagacg	23	391	376	491	508	521	479	391	392	429
novelMiR_19607	NOVEL	cgtagtggaatctcttaaaa	20	346	378	395	472	458	350	345	332	272
novelMiR_21686	NOVEL	ttaaaagactacatacggatgta	23	191	201	250	262	254	230	148	175	176
novelMiR_1848	NOVEL	ataagtcattcacgtagttctag	23	657	689	812	990	943	871	673	687	851
novelMiR_24888	NOVEL	gtgtcgcgaccacgtctcaaacc	23	210	264	301	352	339	276	206	201	188
novelMiR_22663	NOVEL	ttagagatttcactatgaacta	22	411	423	475	507	444	366	317	339	258
novelMiR_16129	NOVEL	agtggtagccactggacacattt	23	273	285	311	382	333	320	325	278	344
novelMiR_31298	NOVEL	tgtttgctgaaagaaattgtca	22	586	512	854	572	587	715	403	381	459
novelMiR_34456	NOVEL	tattagtttacagagggagtaa	22	423	429	456	584	612	419	401	346	302
novelMiR_19915	NOVEL	tccgtaaactaatataagaaca	22	62	84	94	99	86	73	57	56	48
novelMiR_26170	NOVEL	gtgtcgcgaccacgtctcaaacc	23	213	268	246	258	212	172	171	154	169
novelMiR_35374	NOVEL	aaagacatatatttaggaacgga	23	294	391	610	487	439	499	280	360	451
novelMiR_7392	NOVEL	attccctctgtaaactaatataa	23	132	123	125	154	173	146	88	103	77
novelMiR_21018	NOVEL	ttagagattacactatggacta	22	310	339	367	498	448	308	297	286	205
novelMiR_25442	NOVEL	attccctctgtaaactaatataa	23	140	162	212	122	146	174	145	167	173
novelMiR_15846	NOVEL	tttctttacggagggagtacaa	22	400	404	408	439	360	382	357	296	277
novelMiR_10038	NOVEL	gtgtaacgaaccgagactaaa	21	536	645	554	943	775	500	502	531	363
novelMiR_26704	NOVEL	cgtattggaatctctaaaag	20	284	384	356	456	451	302	280	285	226
novelMiR_15351	NOVEL	atggactacatacggatgca	20	293	301	500	381	422	306	238	225	328
novelMiR_21565	NOVEL	attccctctgtaaactaatataa	23	83	86	74	93	69	56	53	76	59
novelMiR_28278	NOVEL	attccctctgtaaactaatataa	23	64	97	68	89	72	47	69	55	49
novelMiR_28443	NOVEL	ctaatggcgcacctctgtgaaat	23	1045	1218	1306	1353	1466	1389	1026	1107	1736
novelMiR_4030	NOVEL	agtccgtagtaaaatctctaaaa	23	971	856	978	926	1136	695	1224	1029	698
novelMiR_27504	NOVEL	atacgacctcggattaagac	20	84	104	95	123	129	107	92	82	69
novelMiR_23521	NOVEL	tgtctttttccgctttgct	19	203	239	357	237	201	297	156	224	256
novelMiR_29140	NOVEL	gtgcggtattgtgacggtgtcat	23	1126	2968	1545	949	784	527	2251	922	388
novelMiR_21657	NOVEL	ccgtatgtagttcattagtgaaa	23	396	490	492	607	511	390	332	345	303
novelMiR_6484	NOVEL	ctttagtctcggcttgtaacagg	23	398	457	437	567	426	325	379	391	290
novelMiR_27671	NOVEL	attccctctgtaaactaatataa	23	54	97	151	92	102	142	66	85	137
novelMiR_16668	NOVEL	tttgtttcgtatgtagtcatcta	23	293	255	298	356	338	232	244	226	190
novelMiR_19649	NOVEL	aagccggaagccggaagctg	20	261	237	270	246	291	227	351	310	195
novelMiR_30369	NOVEL	acgatagttgttgcctagacgat	23	304	294	608	381	390	513	241	267	312
novelMiR_35090	NOVEL	ttaagacacaaaccgggactaaa	23	477	457	447	620	568	375	337	312	219
novelMiR_12396	NOVEL	tccgtaaactaatataagaaca	22	62	63	93	83	66	96	37	57	52
novelMiR_26395	NOVEL	aagacaagaattttaagacgaag	23	923	898	950	1694	2074	1742	754	680	597
novelMiR_33338	NOVEL	attccctctgtaaactaatataa	23	99	98	118	102	122	106	63	76	77
novelMiR_18138	NOVEL	tccgatcggaattaattgac	20	298	317	520	369	395	568	273	286	508
novelMiR_23629	NOVEL	ttagttgggcttctagaataa	21	264	276	358	324	340	325	215	196	250
novelMiR_31783	NOVEL	agccggaagcccctaaatag	20	247	214	234	269	318	250	252	229	234
novelMiR_6494	NOVEL	gacgagctcttcaaaacta	19	495	547	457	457	486	488	597	548	419
novelMiR_3266	NOVEL	acatccgtatgtagtttactagt	23	182	190	222	226	172	172	164	149	139
novelMiR_35989	NOVEL	acttttagtctcggttgtgttac	23	659	653	730	939	839	635	558	487	444
novelMiR_31931	NOVEL	aagatgcaggccagaaaggt	20	2407	2954	2782	2963	3124	1898	2229	2150	1279
novelMiR_3934	NOVEL	cagacacgaaccgggaccaata	22	196	243	247	293	270	197	174	176	182
novelMiR_21385	NOVEL	cttttgagtcacttattttgaa	22	253	269	297	345	372	291	313	257	230
novelMiR_5653	NOVEL	atgatttataagttgggacttaa	23	696	669	661	910	793	598	473	527	348
novelMiR_5654	NOVEL	atgatttataagttgggacttaa	23	658	638	658	879	839	580	473	452	348
novelMiR_23161	NOVEL	ttagttgggcttctagaataa	21	240	229	285	332	304	239	177	172	182
novelMiR_23442	NOVEL	cagacacgaaccgggaccaata	22	173	187	192	216	216	171	135	126	141
novelMiR_23443	NOVEL	cagacacgaaccgggaccaata	22	281	280	313	365	361	312	255	209	212
novelMiR_26999	NOVEL	aaaatgttgcatgaagatctaac	23	1869	1943	2105	2918	2570	1826	1804	1792	1514
novelMiR_98	NOVEL	aggtgtcgggcgtcacacaaaag	23	200	219	213	262	265	164	217	198	147
novelMiR_21444	NOVEL	tttgttccgtatgtagtctata	22	386	401	450	544	479	346	287	298	283
novelMiR_20960	NOVEL	atgatctgattgagccgcgcca	22	1126	842	968	871	1106	529	1048	1124	755
novelMiR_7925	NOVEL	acatttctaggacaagtatttcc	23	304	307	320	446	463	288	257	265	249
novelMiR_14665	NOVEL	aaattgacgacctagatacacat	23	1032	1143	1204	1406	1397	997	766	878	652
novelMiR_5336	NOVEL	cagacacgaaccgggaccaata	22	366	414	384	445	462	347	327	339	256
novelMiR_21261	NOVEL	ttagttgggcttctagaataa	21	198	253	270	296	294	237	183	176	165
novelMiR_33692	NOVEL	cgttcgtgatgtcgttcggc	20	145	140	166	137	189	106	170	165	119
novelMiR_27744	NOVEL	ttagagattgtactatggacta	22	454	428	473	627	533	356	376	363	317
novelMiR_29875	NOVEL	ttgcttcgtatgtagtctttta	22	156	143	183	241	239	190	133	147	147
novelMiR_27473	NOVEL	agttctggattggagggtttgaa	23	214	264	343	344	304	369	188	195	390
novelMiR_18320	NOVEL	agtcttcgcgtctggatggacga	23	1498	3832	5197	1792	1793	7963	1803	4407	13606
novelMiR_29726	NOVEL	tttctttacggagggagtacaa	22	198	203	191	194	218	153	147	155	141
novelMiR_26924	NOVEL	aagacacttattttaagacggag	23	545	617	685	753	673	644	412	448	453
novelMiR_30107	NOVEL	acggttcggcctcacttaaaaac	23	228	186	239	280	316	208	193	225	172
novelMiR_14412	NOVEL	aaattgactatctaggtacacgt	23	1406	1754	2302	1100	1780	3150	1954	1819	4240
novelMiR_28927	NOVEL	acggaccgactcgtttagctccc	23	161	175	176	214	192	140	183	172	149
novelMiR_28928	NOVEL	acggaccgactcgtttagctccc	23	142	174	178	204	169	128	176	182	101
novelMiR_4946	NOVEL	atggaacagttgcagagacggat	23	75	103	113	230	434	441	277	378	392
novelMiR_4947	NOVEL	atggaacagttgcagagacggat	23	112	85	114	209	463	479	319	340	342
novelMiR_4949	NOVEL	atggaacagttgcagagacggat	23	106	80	109	247	390	456	323	370	383
novelMiR_10036	NOVEL	atggaacagttgcagagacggat	23	232	206	201	357	486	481	377	452	449
novelMiR_15575	NOVEL	atggaacagttgcagagacggat	23	138	131	147	292	438	471	322	405	401
novelMiR_2226	NOVEL	ttgccgagagctgctcagat	20	709	1691	2011	954	1011	3800	666	945	4297
novelMiR_18407	NOVEL	agttctggattggagggtttgaa	23	195	281	396	355	309	393	197	206	429
novelMiR_33929	NOVEL	tttgagggttctagtcttta	20	392	502	487	642	682	521	327	307	307
novelMiR_29092	NOVEL	aacagaacccgtataatcaaact	23	502	498	557	576	600	525	651	457	317
novelMiR_21494	NOVEL	atacgacctcggattaagac	20	197	197	293	206	250	281	114	163	192
novelMiR_1864	NOVEL	tatgtagtccactagtgaaata	22	470	406	331	516	475	380	366	301	265
novelMiR_24835	NOVEL	acattcgtatgtagtccattagt	23	241	264	286	358	337	255	232	219	161
novelMiR_6585	NOVEL	gtgtcgcgaccacgtctcaaacc	23	210	234	242	260	227	169	165	133	147
novelMiR_23946	NOVEL	aggaagtcgctcgtttagtggac	23	286	529	588	395	646	608	202	442	804
novelMiR_36158	NOVEL	gtgtcgcgaccacgtctcaaacc	23	269	291	292	364	346	278	208	232	188
novelMiR_26813	NOVEL	acatccgtatgtagtacactagc	23	225	225	231	307	274	175	206	174	161
novelMiR_26544	NOVEL	agttctggattggagggtttgaa	23	228	292	376	330	350	376	176	203	418
novelMiR_15288	NOVEL	aaaaggtcttatattttggaaca	23	1687	1708	2182	1461	2105	1586	580	542	476
novelMiR_33508	NOVEL	tttgagggttctagtcttta	20	235	256	272	317	317	272	173	213	200
novelMiR_28468	NOVEL	tccctgtcgatgttgtagagtca	23	336	304	373	347	402	307	285	305	280
novelMiR_791	NOVEL	gttctgtttgaatgggctccca	22	15434	18791	13258	8545	10105	8133	32905	14076	7991
novelMiR_28506	NOVEL	gatctggtctccggctgtcggtg	23	1862	2519	1789	1495	1466	1231	1491	1308	1066
novelMiR_4061	NOVEL	aaaaatatagtagtggcgcactg	23	436	538	556	737	647	475	515	494	374
novelMiR_10188	NOVEL	aagacacttattttaagacggag	23	330	404	434	532	509	366	315	329	278
novelMiR_5504	NOVEL	agaagacgagaatcggagaagac	23	506	695	857	722	1370	730	467	547	754
novelMiR_36441	NOVEL	tttactaggagtctacatacgaa	23	290	237	256	438	358	284	240	210	189
novelMiR_32700	NOVEL	acacttattttaggacagaggga	23	2819	2933	3502	2946	3130	2171	1923	2307	1707
novelMiR_5332	NOVEL	taaagaactacatacggatgta	22	521	523	564	660	696	508	436	390	318
novelMiR_24705	NOVEL	aggacaagtattttcgaacggag	23	594	564	650	796	755	553	454	458	451
novelMiR_7548	NOVEL	atttgattgagcttctagaataa	23	472	474	1024	626	609	827	386	488	556
novelMiR_2944	NOVEL	gtttatagtggaatctctaaaag	23	225	1306	2717	642	1472	5226	674	1310	6341
novelMiR_22063	NOVEL	ttttgtttcgtatgtagtctata	23	215	221	286	274	313	244	161	164	158
novelMiR_36611	NOVEL	gttggttactgaatgttgttca	22	471	471	487	644	545	438	653	678	494
novelMiR_465	NOVEL	tctgtacataaatacttgta	20	517	526	522	682	681	513	408	483	395
novelMiR_32003	NOVEL	ctccccttcgtcggtggcgc	20	238	234	280	286	273	216	331	351	264
novelMiR_7966	NOVEL	actgatcatcattgtttaattat	23	697	2362	2032	1017	764	2501	490	1833	3986
novelMiR_5050	NOVEL	tgggacaaatatttccggacgaa	23	353	340	428	540	522	403	504	426	457
novelMiR_29440	NOVEL	tccgtatgtagttcatagtgta	22	400	386	408	522	522	362	354	347	308
novelMiR_22327	NOVEL	gtgtgacgcctgagacctagtgt	23	1545	1253	1487	1271	1839	1203	1867	1905	1224
novelMiR_22361	NOVEL	ttcgtatgtagactcctaa	19	272	317	323	455	369	297	282	257	197
novelMiR_28472	NOVEL	agcggacagaccctttaaaaccg	23	153	144	165	1413	3107	2500	149	165	144
novelMiR_25576	NOVEL	agtattttggttggagggagta	22	193	237	319	1078	2066	2407	1469	1688	2314
novelMiR_25422	NOVEL	aaaaatatagtagtggcgcactg	23	205	205	217	233	272	240	212	206	182
novelMiR_20658	NOVEL	ctgtccggttttctctgttcggg	23	953	920	980	935	1040	1029	1272	1135	1174
novelMiR_12583	NOVEL	aaccaactctaactctaacccat	23	1203	1528	1708	2041	2292	1822	1558	1460	1284
novelMiR_27349	NOVEL	tatttagaaatgaagggagta	21	954	898	1230	1209	1150	1000	804	714	944
novelMiR_3611	NOVEL	aaaattatagtagtggcgcactg	23	381	331	386	441	446	415	301	301	247
novelMiR_623	NOVEL	aacggacagaccctttagaaccg	23	77	74	68	103	88	66	82	87	44
novelMiR_24221	NOVEL	tttagtcccggtttgtatcaca	22	276	281	281	385	353	248	236	299	199
novelMiR_28209	NOVEL	ataggtatcgattgtaagactgt	23	487	464	483	609	566	385	350	386	271
novelMiR_7757	NOVEL	attggagagtgagaagagaagat	23	745	740	745	825	969	631	580	604	495
novelMiR_33710	NOVEL	attatatttttgctgagttggat	23	1321	1464	1498	1988	1886	1279	1150	1112	915
novelMiR_13591	NOVEL	atggactacatacagatgta	20	136	140	137	189	164	121	111	106	100
novelMiR_6430	NOVEL	ttcactagaagactacataa	20	597	610	549	684	722	531	571	463	401
novelMiR_31359	NOVEL	cttcatctgtaaactaatata	21	85	70	94	85	104	84	45	65	73
novelMiR_8678	NOVEL	ggatttcctgtcaatctcgtag	22	158	161	144	150	203	135	120	104	116
novelMiR_25300	NOVEL	tacatccgtatgtagttcaata	22	220	187	230	189	275	129	204	152	132
novelMiR_32572	NOVEL	tttagtcccggtttgtatcaca	22	165	164	206	257	225	175	168	140	103
novelMiR_30190	NOVEL	aaggtctctggcgtctggtacat	23	764	609	775	547	743	573	1096	940	639
novelMiR_1850	NOVEL	taggataagtatttctggacgga	23	448	499	636	575	619	583	413	387	356
novelMiR_1783	NOVEL	tagagtaacataggtagatacca	23	1261	1379	1410	1827	1725	1368	969	985	832
novelMiR_34348	NOVEL	ttattgaactacatacggatgta	23	216	248	383	362	294	330	588	581	834
novelMiR_32693	NOVEL	attttgcttcgtatgtagtcta	22	745	686	846	857	833	835	589	640	534
novelMiR_2323	NOVEL	acggcgtgctgctatcgatacgg	23	20	45	30	30	43	28	27	24	28
novelMiR_8133	NOVEL	taagacaaaattttaggacggaa	23	910	871	970	1276	1169	891	696	670	651
novelMiR_29621	NOVEL	ctcggccggtcggcgtggac	20	1162	1509	2437	972	1792	2395	1861	2063	2600
novelMiR_27611	NOVEL	actagaagactacatacggagta	23	600	592	571	838	763	543	543	579	427
novelMiR_1996	NOVEL	tttttctcctgttgcaacgcacg	23	728	741	844	933	939	704	643	637	607
novelMiR_31588	NOVEL	tttgctccgtatgtagtctttta	23	249	257	281	306	325	239	228	234	222
novelMiR_18055	NOVEL	ggcggctctgtctcgtaaaacgc	23	888	1006	984	1230	1261	843	1080	1082	1026
novelMiR_28601	NOVEL	aggtgtcgggcgccacacgaaag	23	279	352	369	483	421	302	297	302	254
novelMiR_29770	NOVEL	ttgctcccgctgcagtcgccca	22	676	613	687	559	744	618	902	840	659
novelMiR_15682	NOVEL	acggcgtgctgctatcgatacgg	23	23	29	33	26	18	40	10	33	36
novelMiR_32324	NOVEL	gacaccggcggccactgaagacg	23	242	265	370	329	302	303	287	291	220
novelMiR_35251	NOVEL	gaatgatctcattgaggagtggt	23	613	600	647	822	742	519	531	496	373
novelMiR_11667	NOVEL	cttcgatcggaaataagtgtca	22	318	404	396	456	362	313	295	259	216
novelMiR_7314	NOVEL	acggcgtgctgctatcgatacgg	23	17	32	19	20	13	16	17	14	42
novelMiR_7315	NOVEL	acggcgtgctgctatcgatacgg	23	14	24	24	18	10	36	14	24	33
novelMiR_7317	NOVEL	acggcgtgctgctatcgatacgg	23	22	35	34	30	13	33	17	17	43
novelMiR_5629	NOVEL	aggaagtggtgtagactgcacg	22	68	69	55	118	106	77	52	57	37
novelMiR_2704	NOVEL	acgggactttacgggcttttcat	23	223	275	536	273	297	445	234	258	499
novelMiR_25234	NOVEL	atggtctataatctgagaattta	23	1982	2224	2445	2959	2718	2376	1748	1926	1939
novelMiR_18174	NOVEL	aggaagtggtgtagactgcacg	22	112	85	96	104	99	74	80	88	44
novelMiR_3386	NOVEL	gcacgctcggattaaaaaaggcc	23	240	246	263	298	300	267	208	258	209
novelMiR_7504	NOVEL	acgtccgctatgcgtagatctta	23	462	436	445	578	511	396	361	369	282
novelMiR_19562	NOVEL	aggaagtggtgtagactgcacg	22	155	157	172	281	375	344	332	308	416
novelMiR_30137	NOVEL	actgcactgtgtgacgcctagag	23	530	474	371	622	384	384	480	346	353
novelMiR_8738	NOVEL	atcgagttttttgaccggacagt	23	1304	1364	1440	1147	1692	922	2088	1602	1071
novelMiR_144	NOVEL	aaggtccctgacgtctggtac	21	1038	1983	3870	901	1104	5275	1005	1797	7299
novelMiR_24611	NOVEL	atattagtttacgaagggagta	22	57	61	85	80	77	105	82	81	79
novelMiR_5863	NOVEL	acggcgtgctgctatcgatacgg	23	48	51	46	76	54	57	44	37	42
novelMiR_28549	NOVEL	tagggatttcactaggagacta	22	531	573	599	714	755	497	471	422	359
novelMiR_15025	NOVEL	ttctcaaatcttatccagaca	21	772	729	360	524	455	463	451	352	255
novelMiR_36902	NOVEL	aaattaacaatctagaactacgc	23	1156	1159	997	1267	1261	830	691	889	542
novelMiR_23610	NOVEL	aggaagtggtgtagactgcacg	22	157	164	197	219	165	154	162	115	92
novelMiR_14240	NOVEL	tagttgagcttctagaataa	20	455	452	530	629	607	476	337	347	319
novelMiR_17445	NOVEL	ttctcaaatcttatccagaca	21	787	750	402	565	483	439	523	396	318
novelMiR_26529	NOVEL	gatttcactaaaggactacatac	23	911	989	1120	1539	1868	2127	1347	1599	2123
novelMiR_28750	NOVEL	actacctctgtaaactaatataa	23	108	118	162	143	167	141	92	98	131
novelMiR_395	NOVEL	tttagtcccggtttgtaacacca	23	255	268	300	416	357	245	260	246	169
novelMiR_3281	NOVEL	tatggactatatacggatgtata	23	740	752	874	1061	1017	666	653	633	536
novelMiR_24318	NOVEL	agagactacatacggagcaaaat	23	239	267	295	321	310	211	204	184	180
novelMiR_23659	NOVEL	atgctcatctccgactggattat	23	5160	4089	3922	4100	3326	2624	3379	4031	2355
novelMiR_10668	NOVEL	ttcattagaagactacatacgaa	23	526	466	619	784	722	505	378	430	426
novelMiR_7413	NOVEL	cacacgcaagggaaccgtagaca	23	498	467	410	558	392	433	397	400	340
novelMiR_13444	NOVEL	acggcgtgctgctatcgatacgg	23	74	103	101	102	100	88	77	77	71
novelMiR_13445	NOVEL	acggcgtgctgctatcgatacgg	23	71	90	93	107	113	76	63	76	79
novelMiR_32281	NOVEL	gatactaccttcataatgcata	22	573	604	728	824	824	616	500	499	480
novelMiR_32291	NOVEL	gatactaccttcataatgcata	22	576	630	699	894	832	696	513	483	482
novelMiR_22536	NOVEL	tttagtcccggtttgtataat	21	175	169	217	263	261	183	159	165	135
novelMiR_377	NOVEL	actacctctgtaaactaatataa	23	84	111	127	130	148	116	69	89	81
novelMiR_6042	NOVEL	agaggaccgggacgaaaaggtta	23	4856	3171	3167	3029	4206	2332	5240	5433	1988
novelMiR_25623	NOVEL	agaggaccgggacgaaaaggtta	23	4773	3322	3078	2957	4314	2315	5262	5248	2064
novelMiR_20923	NOVEL	tagggatttcactaggagacta	22	544	496	549	676	716	485	402	393	329
novelMiR_6530	NOVEL	ttagagtaaaacgagatta	19	934	958	942	2002	3713	3879	4885	5479	6323
novelMiR_8166	NOVEL	agaggaccgggacgaaaaggtta	23	447	468	423	596	603	550	496	490	378
novelMiR_27877	NOVEL	accttgatggtagggttagacat	23	572	578	452	541	536	522	426	428	427
novelMiR_11110	NOVEL	gtgtgcctctcggatctggtggg	23	116	132	132	155	158	104	100	96	86
novelMiR_12030	NOVEL	aaaactaccaggttgcgacaagt	23	289	336	346	447	439	286	266	261	219
novelMiR_24539	NOVEL	agaggaccgggacgaaaaggtta	23	453	473	449	571	582	577	456	495	411
novelMiR_13400	NOVEL	tttagtcccggtttgtatcaca	22	98	92	110	116	115	100	73	88	60
novelMiR_13404	NOVEL	tttagtcccggtttgtatcaca	22	90	107	107	110	117	94	65	62	58
novelMiR_37650	NOVEL	gcgggcgtccgctgacttgacat	23	2083	1785	1895	1750	2386	1520	2610	2018	1488
novelMiR_7393	NOVEL	agttctggattggagggtttgaa	23	303	375	444	444	331	448	248	253	426
novelMiR_25106	NOVEL	actccatccgtcccaaaataact	23	2978	3060	3579	3129	3257	2256	1989	2379	1753
novelMiR_16114	NOVEL	atagtcccggttgacgaacatag	23	229	285	250	371	356	228	273	269	186
novelMiR_26673	NOVEL	tcagcctctgcactcgaacgt	21	901	1016	907	1046	944	898	776	665	577
novelMiR_23613	NOVEL	aaaataactgtctcaaactta	21	331	402	382	515	419	361	263	254	186
novelMiR_27569	NOVEL	aaaataagtgactcaaaaataa	22	256	265	323	306	313	413	180	168	413
novelMiR_7790	NOVEL	tttagtcccggtttgtatcaca	22	330	336	357	369	401	303	301	293	248
novelMiR_27014	NOVEL	agttctggattggagggtttgaa	23	295	360	442	437	318	410	260	277	444
novelMiR_10136	NOVEL	acgacgtgctgctatcgatacgg	23	67	98	126	87	116	83	59	67	116
novelMiR_34420	NOVEL	ttcaaaatgagactgttgcagta	23	241	332	313	269	282	251	352	395	393
novelMiR_8633	NOVEL	cactgtactgtgtgacgcctagg	23	592	569	435	695	474	495	526	368	393
novelMiR_29769	NOVEL	atattagtttacgaagggagta	22	146	142	171	163	153	149	116	107	116
novelMiR_23816	NOVEL	aaaatggctcttgaatcatcgaa	23	401	394	454	503	494	405	413	359	294
novelMiR_11774	NOVEL	ttccgtccggaaatacttgtca	22	928	980	1164	1474	1516	1099	900	944	746
novelMiR_25298	NOVEL	atattagtttacgaagggagta	22	106	95	97	84	99	87	101	117	78
novelMiR_27034	NOVEL	aggaagttgctcgtttagtggac	23	222	372	432	328	578	477	230	315	585
novelMiR_185	NOVEL	tcgggactaaaggctccttacgg	23	712	763	750	1081	991	663	657	668	469
novelMiR_30640	NOVEL	agtctttttagaagtttcactag	23	854	878	1213	1046	1055	856	1041	848	649
novelMiR_15242	NOVEL	actccacattatcaaggttgtag	23	563	557	615	711	693	512	534	512	395
novelMiR_17603	NOVEL	agttctggattggagggtttgaa	23	1454	1501	1585	2016	1890	1412	1201	1128	969
novelMiR_30193	NOVEL	ctatgatactctgcactatgaa	22	678	691	753	945	900	692	599	644	514
novelMiR_15425	NOVEL	tttagtcccgatttgtatcacca	23	542	597	1487	783	758	1125	464	491	882
novelMiR_22941	NOVEL	agattgtattgttgtagagata	22	1953	1957	2029	2528	2420	1788	1648	1699	1280
novelMiR_32199	NOVEL	gtgtgcctctcggatctggtggg	23	120	114	133	164	130	105	83	99	73
novelMiR_8374	NOVEL	acgaactcggcttgcaatcaaac	23	753	848	782	1104	944	855	634	617	515
novelMiR_24510	NOVEL	cctttagtcccggtttgtgtcta	23	1432	1559	1504	1937	2240	1380	2128	2057	1395
novelMiR_35392	NOVEL	ttagtccatcttggcaaagct	21	1596	1534	1862	1257	1730	1384	2141	2023	1527
novelMiR_22983	NOVEL	tgcaagtgtgtcgtggactaa	21	165	200	345	196	171	260	145	145	152
novelMiR_24026	NOVEL	tgcaagtgtgtcgtggactaa	21	202	197	343	244	255	284	157	164	148
novelMiR_36688	NOVEL	tttcactagagggctacataca	22	556	504	571	680	629	399	431	447	305
novelMiR_13518	NOVEL	acgtgtttttggctttttagagt	23	4490	4355	4252	2817	4963	2654	6742	5310	3049
novelMiR_21511	NOVEL	ttcattagaagactacatacgaa	23	198	179	217	238	214	173	136	151	131
novelMiR_33671	NOVEL	ttcattagaagactacatacgaa	23	190	169	197	245	270	163	142	127	113
novelMiR_34422	NOVEL	accgaatctgactgaaagttaaa	23	837	743	818	880	719	1111	597	563	730
novelMiR_12477	NOVEL	ccgtatgtagtcttttagtggaa	23	670	657	672	1152	1769	1377	859	774	900
novelMiR_22226	NOVEL	catgctgatgatcatctacgaga	23	293	314	498	393	595	592	272	345	333
novelMiR_22227	NOVEL	catgctgatgatcatctacgaga	23	278	346	466	406	605	486	251	360	352
novelMiR_28363	NOVEL	agatcccgtcaggagtaacgacc	23	122	227	366	422	214	351	1027	1104	1571
novelMiR_28364	NOVEL	agatcccgtcaggagtaacgacc	23	129	240	391	177	225	383	144	206	316
novelMiR_13719	NOVEL	actctctctgtttcaaaataact	23	924	930	965	1188	1245	799	893	923	708
novelMiR_36378	NOVEL	tttagtcccggtttgtgtca	20	340	315	326	423	360	291	314	325	194
novelMiR_36086	NOVEL	tttcactaggggactacataca	22	437	404	456	587	614	475	396	341	301
novelMiR_30086	NOVEL	tttatcatgagatcacattc	20	1560	1764	1326	1307	1510	1156	1274	1253	1018
novelMiR_13610	NOVEL	agttattttcgaacggaggtaa	22	204	190	203	255	184	227	178	174	168
novelMiR_5100	NOVEL	agacacgaaccgggaccaata	21	203	207	255	265	248	228	177	195	271
novelMiR_4442	NOVEL	taactaatggactacatacggat	23	1180	1156	1173	1424	1225	799	793	786	648
novelMiR_22636	NOVEL	ggttctaaagggtctgtccacta	23	79	82	90	120	126	67	91	91	73
novelMiR_29065	NOVEL	atattacttgtcgctcaaac	20	796	821	707	822	814	640	718	545	659
novelMiR_36415	NOVEL	tacggactatatacggatgtata	23	239	232	219	312	270	213	204	175	153
novelMiR_37866	NOVEL	tccgttgccatccccctcgcca	22	103	83	77	80	143	68	109	111	36
novelMiR_3887	NOVEL	tccgttgccatccccctcgcca	22	95	83	71	93	146	80	86	99	56
novelMiR_12515	NOVEL	tccgttgccatccccctcgcca	22	110	94	101	110	159	67	117	106	49
novelMiR_12516	NOVEL	tccgttgccatccccctcgcca	22	102	81	88	118	141	70	109	103	46
novelMiR_12517	NOVEL	tccgttgccatccccctcgcca	22	112	98	93	99	156	67	110	122	57
novelMiR_5145	NOVEL	ttcaacctaaattcaaacagcta	23	601	564	610	743	700	418	542	521	452
novelMiR_6389	NOVEL	atcttctggagcgtcggtctcag	23	5764	9749	8910	7845	8981	9825	5986	5907	12483
novelMiR_4068	NOVEL	ggtccttttggacaaatgcactc	23	421	415	450	451	475	326	410	359	313
novelMiR_23437	NOVEL	ttagattgtcgatttttggatca	23	26086	29889	25690	29301	26034	16449	19684	27055	15260
novelMiR_13075	NOVEL	acggtgcgccactactaacaaac	23	1124	978	1064	967	1399	668	1686	1345	907
novelMiR_33201	NOVEL	tttagaaccggtttatatca	20	502	443	471	468	665	318	590	574	280
novelMiR_32192	NOVEL	tccgttgccatccccctcgcca	22	95	78	90	94	144	73	100	103	45
novelMiR_23544	NOVEL	actacctatgatactaccattac	23	329	325	325	393	372	351	237	263	194
novelMiR_28313	NOVEL	actttaccggtcgaatctttgat	23	301	511	522	369	366	495	280	352	1191
novelMiR_2916	NOVEL	tttagaaccggtttatatca	20	460	452	537	455	687	318	604	574	271
novelMiR_36656	NOVEL	aaacggacgacggcggacgaaat	23	646	1412	1954	1082	1877	2452	606	1028	2689
novelMiR_17013	NOVEL	actccttctgtaaactaatataa	23	86	113	151	133	144	120	116	101	115
novelMiR_414	NOVEL	tctctcatgagaacatctgccgt	23	490	480	547	586	603	440	436	506	357
novelMiR_6828	NOVEL	tgtctcgttgcctaccacatgta	23	428	405	510	499	535	407	410	371	268
novelMiR_15802	NOVEL	agtggacataccctttagaaccg	23	78	92	92	96	118	75	70	77	52
novelMiR_13452	NOVEL	tttagaaccggtttatatca	20	518	404	546	444	623	329	568	542	276
novelMiR_2890	NOVEL	acgtgtatctaggtcatcaattt	23	485	447	626	530	482	551	418	391	603
novelMiR_33611	NOVEL	aagtctcgtcgatcgctttaagt	23	139	128	195	161	181	162	194	175	188
novelMiR_36806	NOVEL	ttcctctagatcgtgtttctgca	23	1417	1541	1582	2199	1615	1218	1236	1162	923
novelMiR_19900	NOVEL	actccttctgtaaactaatataa	23	65	77	94	129	117	102	90	79	82
novelMiR_7557	NOVEL	aattttatcgcgatcgga	18	178	611	1377	225	242	2399	215	429	2599
novelMiR_7558	NOVEL	aattttatcgcgatcgga	18	166	588	1294	193	234	2368	205	472	2650
novelMiR_37218	NOVEL	acagaccctttagaacca	18	198	202	206	307	271	187	223	220	126
novelMiR_20549	NOVEL	actatgcaatcccggtctaaaaa	23	3524	3043	3410	3152	4258	2235	5229	4290	2804
novelMiR_22419	NOVEL	acgtgtatctaggtcatcaattt	23	450	515	608	535	499	595	371	390	564
novelMiR_141	NOVEL	tttagaaccggtttatatca	20	486	454	541	480	675	360	590	559	280
novelMiR_24087	NOVEL	cgaaattttgtctcggaacg	20	171	183	195	183	128	176	94	105	91
novelMiR_8347	NOVEL	tttagaaccggtttgtgataca	22	1178	1334	1075	1389	1219	818	816	759	538
novelMiR_8385	NOVEL	tccgttgccatccccctcgcca	22	92	83	98	100	142	63	94	98	63
novelMiR_8325	NOVEL	tccgttgccatccccctcgcca	22	150	103	99	108	171	69	118	123	77
novelMiR_15902	NOVEL	ggtttttgaaccgggactaaagt	23	673	646	558	815	666	513	540	523	394
novelMiR_8195	NOVEL	agcggacagaccctttaaaaccg	23	66	80	77	115	87	63	61	56	41
novelMiR_4701	NOVEL	tttaaaaccggtttgtatcaca	22	124	467	952	160	196	2229	192	295	2078
novelMiR_21815	NOVEL	cgaaattttgtctcggaacg	20	196	170	198	201	141	167	87	97	111
novelMiR_27919	NOVEL	atgtctgtgtagtccgaatctga	23	260	265	289	363	336	228	285	255	222
novelMiR_3954	NOVEL	tttgcttcgtatgtagtccccta	23	329	366	322	503	469	360	250	270	254
novelMiR_27090	NOVEL	agtggacataccctttagaaccg	23	23	21	56	51	63	40	39	33	34
novelMiR_27092	NOVEL	agtggacataccctttagaaccg	23	41	47	40	57	72	62	38	35	48
novelMiR_5396	NOVEL	tttagaaccggcttgtatcacaa	23	119	117	84	149	126	101	85	105	68
novelMiR_27845	NOVEL	agccaccaaccaggactaaagat	23	376	415	421	517	541	382	335	374	272
novelMiR_33470	NOVEL	tccgttgccatccccctcgcca	22	164	145	148	127	192	122	162	170	98
novelMiR_36460	NOVEL	ggatagagcatggagaacgta	21	356	1438	1320	445	434	2609	274	613	4513
novelMiR_8222	NOVEL	agcggacagaccctttaaaaccg	23	89	95	119	167	123	96	108	100	97
novelMiR_20498	NOVEL	agaccttttagagattttactat	23	623	632	653	852	857	510	589	536	415
novelMiR_21424	NOVEL	tttagaaccggtttatatca	20	2205	1803	2249	1620	2574	1327	2690	2731	1101
novelMiR_21710	NOVEL	agatgcgatctgattctcgtgac	23	667	726	762	1483	1970	1625	1406	1488	1434
novelMiR_953	NOVEL	caaggcctgaagctaagcaacgt	23	126	154	221	121	150	303	84	121	209
novelMiR_6475	NOVEL	aggagaaggagaaggaagaggaa	23	752	604	719	651	800	589	782	712	594
novelMiR_32820	NOVEL	actacctctgtaaactaatataa	23	214	200	226	306	244	215	154	174	137
novelMiR_2269	NOVEL	aagccggaagccggaagctg	20	475	410	407	427	482	399	821	642	635
novelMiR_15907	NOVEL	tttagaaccggtttgtgataca	22	187	207	260	247	263	190	174	208	166
novelMiR_424	NOVEL	cgaaattttgtctcggaacg	20	177	229	256	230	179	186	88	119	139
novelMiR_17903	NOVEL	caaggcctgaagctaagcaacgt	23	185	134	143	171	176	138	113	112	113
novelMiR_6952	NOVEL	tagagcatggagaacgtattca	22	494	515	615	644	498	542	270	314	298
novelMiR_33115	NOVEL	aggtgtcgggcgccacacaaaaa	23	351	335	352	414	430	247	295	297	198
novelMiR_22597	NOVEL	tttggcttagaagccggtagacg	23	157	214	344	214	187	294	139	216	284
novelMiR_26768	NOVEL	tttggcttagaagccggtagacg	23	152	170	259	137	126	199	92	147	154
novelMiR_28234	NOVEL	aggagaaggagaaggaagaggaa	23	2824	2346	2559	2455	3205	2140	3393	3205	2205
novelMiR_30169	NOVEL	gtgacacgaaccgggactaaaa	22	557	604	562	852	748	487	444	491	345
novelMiR_35543	NOVEL	atggtaactccggatctatctat	23	926	1065	1007	909	1150	704	1120	1052	934
novelMiR_1724	NOVEL	ccattatagaatgatgctggcgt	23	459	1340	2503	565	869	3099	516	1155	4220
novelMiR_1660	NOVEL	actatgatttctcttggatttga	23	211	282	260	190	224	262	231	182	236
novelMiR_24228	NOVEL	tttaaaaccggtttgtatcaca	22	215	557	1028	352	289	2356	286	362	2174
novelMiR_28094	NOVEL	ttgtttcacatgggactttttgg	23	814	847	862	1119	1092	805	694	643	564
novelMiR_27608	NOVEL	tttagaaccggtttgtgataca	22	201	224	223	344	280	206	182	234	144
novelMiR_27614	NOVEL	tttagaaccggtttgtgataca	22	125	166	154	178	157	104	107	132	77
novelMiR_29497	NOVEL	tttagtcccggtttgtatcaca	22	155	150	152	187	181	125	175	122	119
novelMiR_12154	NOVEL	caaggcctgaagctaagcaacgt	23	481	422	543	430	765	481	778	649	539
novelMiR_12989	NOVEL	acgtgttagtcctttagtcccag	23	269	264	258	326	352	191	200	214	159
novelMiR_404	NOVEL	aggagaaggagaaggaagaggaa	23	1477	1330	1673	1281	1640	1460	1468	1371	1346
novelMiR_21515	NOVEL	gtgtgcctcgccgtcgcagttat	23	452	498	481	607	582	475	447	414	379
novelMiR_11992	NOVEL	ggatagagcatggagaacgta	21	382	473	759	477	476	658	273	264	352
novelMiR_6478	NOVEL	aggagaaggagaaggaagaggaa	23	741	632	706	619	799	562	745	669	598
novelMiR_7107	NOVEL	tttcactagaagactacatgca	22	740	797	796	1002	913	692	719	769	685
				0	0	0	0	0	0	0	0	0
