# Supplementary material for: Analysis of Small RNAs of Barley Genotypes Associated with Resistance to Barley Yellow Dwarf Virus
Source: Plants (Basel). 2020 Jan 2;9(1):60. doi: 10.3390/plants9010060 (PMC7020447; doi:10.3390/plants9010060)
Supplement: Supplementary file 1 [file plants-09-00060-s001.zip › Supplementray files/Supplementary file S4.xlsx]

## Sheet: List of Novel miRNAs
miR_ID	Chromosome number	Chromosome coordinates	Sequences	Length	Rfam ID	Rfam family	RFAM coordinates	Genbank accession
novelMiR_1304	chr1H	350907266-350907288	AAATTGACGATCTAGATACACGT	23	RF02194	HPnc0260	858-1034	AEGL01000416
novelMiR_141	chr1H	16945306-16945325	TTTAGAACCGGTTTATATCA	20	RF00230	T-box	34949-34703	ABQR01000004
novelMiR_144	chr1H	17979225-17979245	AAGGTCCCTGACGTCTGGTAC	21	RF01750	pfl	792352-792223	CU861906
novelMiR_1471	chr1H	399892672-399892691	TGAGCGACAAGTAATATGGA	20	RF00906	MIR1122	2920848-2920734	FN564434
novelMiR_1511	chr1H	411804807-411804829	GAGACGTTTTCGTCGATGACGAG	23	-	-	-	-
novelMiR_1560	chr1H	427572626-427572648	ATTAACGATCTAGATACACGTGC	23	RF01515	Afu_514	7013-7114	ABSB02001187
novelMiR_1651	chr1H	447748480-447748501	TTGGACATCTGAGCAGCTCTCA	22	RF00100	7SK	712-382	AACN010557448
novelMiR_1660	chr1H	450832208-450832230	ACTATGATTTCTCTTGGATTTGA	23	RF00001	5S_rRNA	22149-22043	ABDC01044832
novelMiR_1724	chr1H	465643766-465643788	CCATTATAGAATGATGCTGGCGT	23	RF00321	snoZ247	118494-118632	AC135598
novelMiR_1742	chr1H	469207118-469207140	TTAGAGGACTACATACGGATGTA	23	RF00906	MIR1122	116-230	AEOM01165112
novelMiR_1783	chr1H	475939010-475939032	TAGAGTAACATAGGTAGATACCA	23	RF00174	Cobalamin	1004-809	AACY023998598
novelMiR_1803	chr1H	480721471-480721493	AAGAGTAGAACCCTCAAACCCAA	23	RF00017	Metazoa_SRP	53458-53764	AAFR03022123
novelMiR_1848	chr1H	488658093-488658115	ATAAGTCATTCACGTAGTTCTAG	23	RF01699	Clostridiales-1	593-741	BAAU01012272
novelMiR_185	chr1H	22876097-22876119	TCGGGACTAAAGGCTCCTTACGG	23	RF00023	tmRNA	193-552	AACY021029078
novelMiR_1850	chr1H	488751943-488751965	TAGGATAAGTATTTCTGGACGGA	23	RF00906	MIR1122	8885-8999	CT009625
novelMiR_1864	chr1H	489744526-489744547	TATGTAGTCCACTAGTGAAATA	22	RF00906	MIR1122	815-939	AEOM01170533
novelMiR_1944	chr1H	507637598-507637619	TAGTGGACTACATACGGATGCA	22	RF00023	tmRNA	1073038-1073388	CP000853
novelMiR_19562	chr1H	1602832-1602853	AGGAAGTGGTGTAGACTGCACG	22	RF00010	RNaseP_bact_a	1499960-1500468	CP000108
novelMiR_19596	chr1H	6400981-6401000	TTATACAAACCGGGACTAAA	20	RF00436	UnaL2	6205-6257	CAEA01016794
novelMiR_19607	chr1H	7222228-7222247	CGTAGTGGAATCTCTTAAAA	20	RF00906	MIR1122	501-634	AEOM01205283
novelMiR_19632	chr1H	9657213-9657235	AAGACAAGTATTTCCGGACGGAG	23	RF00906	MIR1122	3703-3826	AK366387
novelMiR_19649	chr1H	10748399-10748418	AAGCCGGAAGCCGGAAGCTG	20	RF01959	SSU_rRNA_archaea	857160-855651	CP001931
novelMiR_19900	chr1H	55970117-55970139	ACTCCTTCTGTAAACTAATATAA	23	RF00564	SCARNA11	4483-4616	AEQU010394642
novelMiR_19915	chr1H	58680864-58680885	TCCGTAAACTAATATAAGAACA	22	RF00906	MIR1122	120580-120672	EU835198
novelMiR_1996	chr1H	514594540-514594562	TTTTTCTCCTGTTGCAACGCACG	23	RF00045	SNORA73	3512-3280	AASC02059717
novelMiR_20127	chr1H	112790874-112790893	ACCTCTGTAAACAAATATAA	20	RF00906	MIR1122	859-951	AEOM01067347
novelMiR_20498	chr1H	234459378-234459400	AGACCTTTTAGAGATTTTACTAT	23	RF01685	6S-Flavo	599-703	ABAV01046628
novelMiR_20549	chr1H	249902159-249902181	ACTATGCAATCCCGGTCTAAAAA	23	RF00973	mir-597	575-477	AAQQ01569610
novelMiR_20658	chr1H	293802660-293802682	CTGTCCGGTTTTCTCTGTTCGGG	23	RF01695	C4	6-95	AGFS01075567
novelMiR_20822	chr1H	344088221-344088240	TTATACAAACCGGGACTAAA	20	RF00321	snoZ247	3843-3981	AECO01183558
novelMiR_20857	chr1H	355717355-355717377	ATTGTATTCTTTAATTATTTCTC	23	RF00028	Intron_gpI	2-313	DQ987460
novelMiR_20923	chr1H	380092882-380092903	TAGGGATTTCACTAGGAGACTA	22	RF01459	rliE	40-263	ADXF01000664
novelMiR_20960	chr1H	389189948-389189969	ATGATCTGATTGAGCCGCGCCA	22	RF00643	MIR171_1	5761-5862	AP010316
novelMiR_21008	chr1H	399892609-399892628	TGAGCGACAAGTAATATGGA	20	RF00906	MIR1122	2920848-2920734	FN564434
novelMiR_21018	chr1H	402968888-402968909	TTAGAGATTACACTATGGACTA	22	RF00100	7SK	3790-3505	AAHY01128810
novelMiR_21160	chr1H	443259629-443259651	AAATTGATGACCTAGATACACGT	23	RF00100	7SK	297-627	AAIY01009130
novelMiR_21166	chr1H	444078148-444078170	AGCCATCTTGGTCGCGCGGACGT	23	RF01417	RSV_RNA	11371-11651	AFEY01352216
novelMiR_21261	chr1H	467791763-467791783	TTAGTTGGGCTTCTAGAATAA	21	RF00230	T-box	3494915-3494667	CP001056
novelMiR_21274	chr1H	471033588-471033610	AGCCATCTTGGTCGCGCGGACGT	23	RF00015	U4	708153-708014	AAEE01000007
novelMiR_21385	chr1H	497256980-497257001	CTTTTGAGTCACTTATTTTGAA	22	RF00906	MIR1122	11123-11020	BACC01002951
novelMiR_21394	chr1H	500761653-500761675	AAGATTTCACTAGTGGACTACAT	23	RF00028	Intron_gpI	623-983	FJ178412
novelMiR_21424	chr1H	507558762-507558781	TTTAGAACCGGTTTATATCA	20	RF00230	T-box	34949-34703	ABQR01000004
novelMiR_21444	chr1H	511132453-511132474	TTTGTTCCGTATGTAGTCTATA	22	RF00108	SNORD116	5767-5673	AAPE02056879
novelMiR_2147	chr1H	536205099-536205121	TTTGCTTCGTATGTAGACTTCTA	23	RF00906	MIR1122	2920848-2920734	FN564434
novelMiR_21494	chr1H	519196170-519196189	ATACGACCTCGGATTAAGAC	20	RF01211	SNORD124	482-584	AAGV020566448
novelMiR_21511	chr1H	522481322-522481344	TTCATTAGAAGACTACATACGAA	23	RF01766	cspA	20646-21065	CABR01000106
novelMiR_21515	chr1H	522969366-522969388	GTGTGCCTCGCCGTCGCAGTTAT	23	RF00002	5_8S_rRNA	387-544	AF513690
novelMiR_21524	chr1H	524754246-524754267	TAGTGGACTACATACGGATGCA	22	RF00100	7SK	1656-1962	AANN01615381
novelMiR_21565	chr1H	530420691-530420713	ATTCCCTCTGTAAACTAATATAA	23	RF00906	MIR1122	661-753	AEOM01190142
novelMiR_21621	chr1H	536137677-536137699	CCGTATGTAGTTCATTAGTGAAA	23	RF00906	MIR1122	13012-13140	BACC01002722
novelMiR_21636	chr1H	538380266-538380287	TAGTGGACTACATATGGATGTA	22	RF02180	ST7-AS1_2	161854-161953	AC182002
novelMiR_21657	chr1H	541122476-541122498	CCGTATGTAGTTCATTAGTGAAA	23	RF00906	MIR1122	1079-1213	AEOM01215045
novelMiR_21686	chr1H	543804524-543804546	TTAAAAGACTACATACGGATGTA	23	RF00906	MIR1122	116-230	AEOM01165112
novelMiR_21710	chr1H	546257303-546257325	AGATGCGATCTGATTCTCGTGAC	23	RF01959	SSU_rRNA_archaea	1594064-1595530	CP000609
novelMiR_21758	chr1H	550660052-550660073	TGCGATGAAGAGCTAGTTTCTA	22	RF00177	SSU_rRNA_bacteria	1665375-1663862	CP000493
novelMiR_2195	chr1H	541941321-541941343	AAATTGACGATCTAGATACATGT	23	RF01850	beta_tmRNA	563-323	AACY022160590
novelMiR_2226	chr1H	546025355-546025374	TTGCCGAGAGCTGCTCAGAT	20	RF00100	7SK	158487-158778	AAWZ02009250
novelMiR_2269	chr1H	551604278-551604297	AAGCCGGAAGCCGGAAGCTG	20	RF00028	Intron_gpI	59-394	DQ512889
novelMiR_2306	chr1H	554586956-554586978	AGGACAAGTATTTCCGAACGGAG	23	RF00906	MIR1122	408-285	BACC01004614
novelMiR_2318	chr1H	555698217-555698239	AGTCTAACTGTGCCTTCTAAACC	23	RF01005	MIR530	18536-18381	ABIM01000670
novelMiR_2323	chr1H	556525849-556525871	ACGGCGTGCTGCTATCGATACGG	23	RF00050	FMN	498620-498769	CP001275
novelMiR_377	chr1H	58680809-58680831	ACTACCTCTGTAAACTAATATAA	23	RF00906	MIR1122	120580-120672	EU835198
novelMiR_395	chr1H	62758396-62758418	TTTAGTCCCGGTTTGTAACACCA	23	RF00885	MIR821	68991-69272	ABXC01004551
novelMiR_404	chr1H	67060517-67060539	AGGAGAAGGAGAAGGAAGAGGAA	23	-	-	-	-
novelMiR_414	chr1H	70461745-70461767	TCTCTCATGAGAACATCTGCCGT	23	RF01736	flg-Rhizobiales	4003330-4003187	AP012206
novelMiR_424	chr1H	72201151-72201170	CGAAATTTTGTCTCGGAACG	20	RF00009	RNaseP_nuc	7133-7464	AAPE02015123
novelMiR_465	chr1H	85805256-85805275	TCTGTACATAAATACTTGTA	20	RF01417	RSV_RNA	427-143	AAPY01543406
novelMiR_55	chr1H	6976490-6976512	TTAAAAGACTACATACGGATGTA	23	RF00906	MIR1122	261454-261323	ADDN01000393
novelMiR_623	chr1H	138473569-138473591	AACGGACAGACCCTTTAGAACCG	23	RF00230	T-box	34949-34703	ABQR01000004
novelMiR_791	chr1H	191357433-191357454	GTTCTGTTTGAATGGGCTCCCA	22	RF00001	5S_rRNA	2774-2892	ADDN01001327
novelMiR_953	chr1H	245146696-245146718	CAAGGCCTGAAGCTAAGCAACGT	23	RF00001	5S_rRNA	125457-125329	AFTD01006424
novelMiR_98	chr1H	10720459-10720481	AGGTGTCGGGCGTCACACAAAAG	23	RF00100	7SK	77364-77708	AAKN02038269
novelMiR_21815	chr2H	570484-570503	CGAAATTTTGTCTCGGAACG	20	RF00409	SNORA7	3782-3661	AAPN01399761
novelMiR_21893	chr2H	8806937-8806958	TATTAGTTTACGGAGGGAGTAA	22	RF00906	MIR1122	499-591	FJ898158
novelMiR_22063	chr2H	29042888-29042910	TTTTGTTTCGTATGTAGTCTATA	23	RF00108	SNORD116	26217-26308	AEHK01321821
novelMiR_22086	chr2H	31346644-31346666	AAAAATTGACTCTATGACAAATG	23	RF00028	Intron_gpI	890-420	AF063135
novelMiR_22132	chr2H	37053520-37053541	TAGTGGACTACATATGGATGTA	22	RF02210	WT1-AS_8	3173-2900	AAGV020131544
novelMiR_22133	chr2H	37056459-37056480	TAGTGGACTACATATGGATGTA	22	RF02210	WT1-AS_8	3173-2900	AAGV020131544
novelMiR_22134	chr2H	37072395-37072416	TAGTGGACTACATATGGATGTA	22	RF02210	WT1-AS_8	3173-2900	AAGV020131544
novelMiR_22226	chr2H	50831264-50831286	CATGCTGATGATCATCTACGAGA	23	RF00181	SNORD113	6575-6649	AEHL01388797
novelMiR_22227	chr2H	50844680-50844702	CATGCTGATGATCATCTACGAGA	23	RF00181	SNORD113	6575-6649	AEHL01388797
novelMiR_22248	chr2H	55211417-55211436	TTATACAAACCGGGACTAAA	20	RF00885	MIR821	68991-69272	ABXC01004551
novelMiR_22327	chr2H	71269002-71269024	GTGTGACGCCTGAGACCTAGTGT	23	RF00436	UnaL2	5025-5078	AGKD01053018
novelMiR_22361	chr2H	80752248-80752266	TTCGTATGTAGACTCCTAA	19	RF00906	MIR1122	457-346	HQ389895
novelMiR_22419	chr2H	94346780-94346802	ACGTGTATCTAGGTCATCAATTT	23	RF00100	7SK	3975-4148	AALT01510732
novelMiR_22504	chr2H	121688443-121688465	CTTTGTCATAGTTACTCTGATAG	23	RF00218	SNORD46	1876-1956	AK376421
novelMiR_22536	chr2H	131527324-131527344	TTTAGTCCCGGTTTGTATAAT	21	RF00023	tmRNA	49-402	AACY020809632
novelMiR_22546	chr2H	132689913-132689935	TTTACTCCGTATGTAGTCTTCTA	23	RF00906	MIR1122	881-788	HQ391008
novelMiR_22597	chr2H	146480081-146480103	TTTGGCTTAGAAGCCGGTAGACG	23	RF00001	5S_rRNA	2393-2509	AFYH01048736
novelMiR_22636	chr2H	156220327-156220349	GGTTCTAAAGGGTCTGTCCACTA	23	RF00230	T-box	34949-34703	ABQR01000004
novelMiR_22663	chr2H	163665293-163665314	TTAGAGATTTCACTATGAACTA	22	RF00028	Intron_gpI	2-461	AF381543
novelMiR_22733	chr2H	187548309-187548328	TTAGCTCTAGAATTACTACG	20	RF01960	SSU_rRNA_eukarya	193832-195570	ADDN01001475
novelMiR_22881	chr2H	234195007-234195028	TTAGAGATTTCACTATGGACTA	22	RF00906	MIR1122	1079-1213	AEOM01215045
novelMiR_22892	chr2H	235325351-235325373	TAGAGATTTCACTATAGACTACA	23	RF00882	MIR811	8931-9120	ADWL01011892
novelMiR_22941	chr2H	249521894-249521915	AGATTGTATTGTTGTAGAGATA	22	RF00015	U4	2681-2836	AFYH01003849
novelMiR_22983	chr2H	262214909-262214929	TGCAAGTGTGTCGTGGACTAA	21	RF01417	RSV_RNA	32730-33003	AGCE01056789
novelMiR_23161	chr2H	318601718-318601738	TTAGTTGGGCTTCTAGAATAA	21	RF02053	STnc430	2535590-2535443	AEME01000001
novelMiR_23437	chr2H	413094203-413094225	TTAGATTGTCGATTTTTGGATCA	23	RF00100	7SK	3583-3317	AAKN02027414
novelMiR_23442	chr2H	413858852-413858873	CAGACACGAACCGGGACCAATA	22	RF01959	SSU_rRNA_archaea	89557-88137	AC078977
novelMiR_23443	chr2H	414008280-414008301	CAGACACGAACCGGGACCAATA	22	RF01959	SSU_rRNA_archaea	89557-88137	AC078977
novelMiR_23521	chr2H	440338170-440338188	TGTCTTTTTCCGCTTTGCT	19	RF00024	Telomerase-vert	25292-24864	ABRR01049762
novelMiR_23544	chr2H	449304701-449304723	ACTACCTATGATACTACCATTAC	23	RF00015	U4	4227-4145	AFSB01007298
novelMiR_23610	chr2H	470814078-470814099	AGGAAGTGGTGTAGACTGCACG	22	RF00001	5S_rRNA	125457-125329	AFTD01006424
novelMiR_23613	chr2H	472426521-472426541	AAAATAACTGTCTCAAACTTA	21	RF00906	MIR1122	523-616	AEOM01270406
novelMiR_23629	chr2H	476880253-476880273	TTAGTTGGGCTTCTAGAATAA	21	RF00004	U2	27689-27902	AAPE02000276
novelMiR_23659	chr2H	486907883-486907905	ATGCTCATCTCCGACTGGATTAT	23	RF00379	ydaO-yuaA	105544-105726	AAMN01000005
novelMiR_23816	chr2H	539366785-539366807	AAAATGGCTCTTGAATCATCGAA	23	RF01959	SSU_rRNA_archaea	6726838-6728337	CP001769
novelMiR_23819	chr2H	539673822-539673841	TAGTGTACAATACGAGGTGG	20	RF00028	Intron_gpI	1208-1602	AB278194
novelMiR_23869	chr2H	553602767-553602789	TTAAAGGACTACATACGGATGTA	23	RF00906	MIR1122	1209589-1209465	FN564429
novelMiR_23898	chr2H	563249983-563250005	ACATGTCCGGTCTCCTGTTTTAT	23	RF00452	mir-172	4658-4870	ABIM01030483
novelMiR_2390	chr2H	8882247-8882268	TATTAGTTTACGGAGGGAGTAA	22	RF00906	MIR1122	499-591	FJ898158
novelMiR_23946	chr2H	579126040-579126062	AGGAAGTCGCTCGTTTAGTGGAC	23	-	-	-	-
novelMiR_23949	chr2H	579377932-579377954	TAAGACATTTATTTTAGGACGGA	23	RF00906	MIR1122	80133-80237	EU626553
novelMiR_24026	chr2H	602024313-602024333	TGCAAGTGTGTCGTGGACTAA	21	RF01417	RSV_RNA	32730-33003	AGCE01056789
novelMiR_24057	chr2H	610218185-610218204	TAGTGTACAATACGAGGTGG	20	RF00028	Intron_gpI	4-466	AY328249
novelMiR_24060	chr2H	610381528-610381547	TAGTGTACAATACGAGGTGG	20	RF00028	Intron_gpI	4-466	AY328249
novelMiR_24087	chr2H	618056234-618056253	CGAAATTTTGTCTCGGAACG	20	RF00409	SNORA7	3782-3661	AAPN01399761
novelMiR_24167	chr2H	642004520-642004540	ACAATCTGAAGGCATGTTTCA	21	RF02001	group-II-D1D4-3	304-139	AGAF01000210
novelMiR_24221	chr2H	651063402-651063423	TTTAGTCCCGGTTTGTATCACA	22	RF00028	Intron_gpI	45-391	GQ487201
novelMiR_24228	chr2H	652103997-652104018	TTTAAAACCGGTTTGTATCACA	22	RF00598	SNORA76	99-225	AAGV021018625
novelMiR_24318	chr2H	677250361-677250383	AGAGACTACATACGGAGCAAAAT	23	RF00906	MIR1122	9210-9333	BACC01000629
novelMiR_24319	chr2H	677254140-677254162	ATGTAGACATCTAGTGAAATCGC	23	RF00906	MIR1122	1079-1213	AEOM01215045
novelMiR_24351	chr2H	687149658-687149680	ATTTTACTAGAAGACTACATACG	23	RF00906	MIR1122	88-222	AEOM01074803
novelMiR_24353	chr2H	687560855-687560874	TTATACAAACCGGGACTAAA	20	RF00029	Intron_gpII	6541-6473	BAAZ01000295
novelMiR_24354	chr2H	687656863-687656882	TTATACAAACCGGGACTAAA	20	RF00029	Intron_gpII	6541-6473	BAAZ01000295
novelMiR_24421	chr2H	699504202-699504223	TATTAGTTTACGGAGGGAGTAA	22	RF00906	MIR1122	142410-142318	GQ409824
novelMiR_2446	chr2H	14122957-14122979	AAAAGTCTCATGTGAAACAAACA	23	RF00560	SNORA17	19594-19728	AABR05056719
novelMiR_24487	chr2H	708640767-708640786	TGAGCGACAAGTAATATGGA	20	RF00906	MIR1122	305-419	HQ390821
novelMiR_24497	chr2H	709986860-709986882	TTTGCTTCGTATGTAGACTTCTA	23	RF00906	MIR1122	1079-1213	AEOM01215045
novelMiR_24508	chr2H	711547393-711547414	TTAGAGATTCCACTATGAACTA	22	RF00906	MIR1122	501-634	AEOM01205283
novelMiR_24510	chr2H	711718214-711718236	CCTTTAGTCCCGGTTTGTGTCTA	23	RF00885	MIR821	68991-69272	ABXC01004551
novelMiR_24539	chr2H	715286126-715286148	AGAGGACCGGGACGAAAAGGTTA	23	RF00885	MIR821	68991-69272	ABXC01004551
novelMiR_24611	chr2H	727799307-727799328	ATATTAGTTTACGAAGGGAGTA	22	RF01403	STnc290	254-194	AFCO01001485
novelMiR_24659	chr2H	734457835-734457854	GTTCTCTTCAAGCACTTCAG	20	RF00451	mir-395	1117-1020	AEWC01047456
novelMiR_24660	chr2H	734457835-734457854	GTTCTCTTCAAGCACTTCAG	20	RF00451	mir-395	15916-15824	ACYX02000013
novelMiR_24664	chr2H	734860640-734860659	GTTCTCTTCAAGCACTTCAG	20	RF00451	mir-395	149-55	AFAN01000151
novelMiR_24667	chr2H	734972142-734972160	TGAAGTGTTTGGGGGAACT	19	RF00451	mir-395	24339-24254	ADDN01000348
novelMiR_24668	chr2H	734972588-734972607	GTTCTCTTCAAGCACTTCAG	20	RF00451	mir-395	1457408-1457330	AFAN01000026
novelMiR_24669	chr2H	734972588-734972607	GTTCTCTTCAAGCACTTCAG	20	RF00451	mir-395	8869-8999	ABXC01004449
novelMiR_24671	chr2H	735081166-735081185	GTTCCCTGCAGGCACTTCAT	20	RF00451	mir-395	3970-4055	AGAT01008439
novelMiR_24672	chr2H	735081614-735081633	GTTCTCTTCAAGCACTTCAG	20	RF00451	mir-395	25119-25221	CACC01018380
novelMiR_24673	chr2H	735081614-735081633	GTTCTCTTCAAGCACTTCAG	20	RF00451	mir-395	8869-8999	ABXC01004449
novelMiR_24681	chr2H	736235621-736235642	CACTAGAAGACTACATACGGAA	22	RF00108	SNORD116	5767-5673	AAPE02056879
novelMiR_24705	chr2H	741617360-741617382	AGGACAAGTATTTTCGAACGGAG	23	RF00906	MIR1122	363-250	AEOM01201062
novelMiR_24747	chr2H	746148940-746148962	AAAAGTCTCATGTGAAACAAACA	23	RF01766	cspA	1623-2021	ACDP01000019
novelMiR_24765	chr2H	747501038-747501057	TCCACAGGCTTTCTTGAACT	20	RF00648	MIR396	501581-501726	ADDN01001622
novelMiR_24768	chr2H	747694920-747694939	TCCACAGGCTTTCTTGAACT	20	RF00648	MIR396	501581-501726	ADDN01001622
novelMiR_24803	chr2H	751971568-751971590	TCGCGACGAGATCTTTAAAACTA	23	RF01417	RSV_RNA	3408-3122	AANN01418490
novelMiR_24835	chr2H	755844923-755844945	ACATTCGTATGTAGTCCATTAGT	23	RF01717	PhotoRC-II	441-521	AACY022807956
novelMiR_24863	chr2H	759395936-759395958	GATGACTTCGTAAATCTCAAGAT	23	RF00005	tRNA	10390-10302	AAGW02028316
novelMiR_24864	chr2H	759468649-759468671	GATGACTTCGTAAATCTCAAGAT	23	RF00005	tRNA	10390-10302	AAGW02028316
novelMiR_24888	chr2H	761190964-761190986	GTGTCGCGACCACGTCTCAAACC	23	RF01417	RSV_RNA	26579-26300	AFEY01377015
novelMiR_24927	chr2H	765970367-765970389	TTAATGAACTACATACGGATGTA	23	RF00906	MIR1122	457-346	HQ389895
novelMiR_2704	chr2H	49310594-49310616	ACGGGACTTTACGGGCTTTTCAT	23	RF00100	7SK	1685-1332	AAGU03008593
novelMiR_2730	chr2H	52918881-52918902	CCTGGATAAGGTTTGAGGACCA	22	RF00619	U6atac	2077-1951	AAPN01375394
novelMiR_2780	chr2H	66400260-66400282	AGCCGTCGGTGCTTTATTAGTAG	23	RF00322	SNORA31	2375-2252	AANN01308608
novelMiR_2890	chr2H	94344147-94344169	ACGTGTATCTAGGTCATCAATTT	23	RF00100	7SK	3975-4148	AALT01510732
novelMiR_2896	chr2H	95105641-95105662	TATTAGTTTACGGAGGGAGTAA	22	RF00906	MIR1122	142410-142318	GQ409824
novelMiR_2916	chr2H	100176109-100176128	TTTAGAACCGGTTTATATCA	20	RF00230	T-box	34949-34703	ABQR01000004
novelMiR_2942	chr2H	106122870-106122889	TTATACAAACCGGGACTAAA	20	RF01417	RSV_RNA	3107-3401	AGCE01039885
novelMiR_2944	chr2H	106229281-106229303	GTTTATAGTGGAATCTCTAAAAG	23	RF00026	U6	83670-83774	AAKN02014494
novelMiR_2975	chr2H	116725214-116725236	TTTAGTACCGGTTTGTGTTAACA	23	RF00028	Intron_gpI	1-410	GU381473
novelMiR_3020	chr2H	131527325-131527344	TTATACAAACCGGGACTAAA	20	RF00023	tmRNA	49-402	AACY020809632
novelMiR_3129	chr2H	164463127-164463149	TTCACTAGAAGTCTACATACGAA	23	RF00906	MIR1122	1079-1213	AEOM01215045
novelMiR_3137	chr2H	166771861-166771882	TTCAGGAGAGATGACACCGACA	22	RF00026	U6	1111-1209	AFSA01187504
novelMiR_3139	chr2H	166777046-166777064	ATCAGGAGAGATGACACCG	19	RF00401	SNORA20	65390-65261	AAGW02037011
novelMiR_3183	chr2H	181669390-181669409	TTGAGCGTGAACTAATTTCG	20	RF00906	MIR1122	2073-1959	AEOM01080234
novelMiR_3266	chr2H	200557690-200557712	ACATCCGTATGTAGTTTACTAGT	23	RF00906	MIR1122	457-346	HQ389895
novelMiR_3281	chr2H	207526967-207526989	TATGGACTATATACGGATGTATA	23	RF00015	U4	6406-6512	AAYZ01309839
novelMiR_3386	chr2H	238680638-238680660	GCACGCTCGGATTAAAAAAGGCC	23	RF00029	Intron_gpII	848-914	AY491499
novelMiR_3544	chr2H	295788955-295788976	CTAGAGATTCCACTACGGACTA	22	RF00906	MIR1122	457-346	HQ389895
novelMiR_3611	chr2H	315294179-315294201	AAAATTATAGTAGTGGCGCACTG	23	RF00329	snoZ162	27425-27333	ACYM01075370
novelMiR_3887	chr2H	399562052-399562073	TCCGTTGCCATCCCCCTCGCCA	22	RF00026	U6	19492-19597	AEHL01161360
novelMiR_3934	chr2H	413906817-413906838	CAGACACGAACCGGGACCAATA	22	RF01959	SSU_rRNA_archaea	89557-88137	AC078977
novelMiR_3949	chr2H	419363252-419363273	TGCTATTATTCCTACTTCTGCG	22	-	-	-	-
novelMiR_3954	chr2H	420481227-420481249	TTTGCTTCGTATGTAGTCCCCTA	23	RF00906	MIR1122	457-346	HQ389895
novelMiR_4030	chr2H	445073933-445073955	AGTCCGTAGTAAAATCTCTAAAA	23	RF00097	snoR71	50520-50411	ABXC01004670
novelMiR_4057	chr2H	453082695-453082717	GTTAAGACACTTATTTTGAGACG	23	RF00906	MIR1122	127-244	AEOM01121452
novelMiR_4060	chr2H	453095867-453095889	GTTAAGACACTTATTTTGAGACG	23	RF00906	MIR1122	127-244	AEOM01121452
novelMiR_4061	chr2H	453297327-453297349	AAAAATATAGTAGTGGCGCACTG	23	RF01959	SSU_rRNA_archaea	4008221-4006747	CP000875
novelMiR_4068	chr2H	454664109-454664131	GGTCCTTTTGGACAAATGCACTC	23	RF00090	SNORA74	36126-36332	AAGW02068975
novelMiR_4109	chr2H	473429197-473429216	TGAGCGACAAGTAATATGGA	20	RF00906	MIR1122	2920848-2920734	FN564434
novelMiR_4195	chr2H	501271807-501271829	AAGGTCTCTGGCGTCTGGTACGG	23	RF01750	pfl	792352-792223	CU861906
novelMiR_4442	chr2H	576575205-576575227	TAACTAATGGACTACATACGGAT	23	RF00906	MIR1122	1079-1213	AEOM01215045
novelMiR_4448	chr2H	579268941-579268963	AAATACGGATCTACGAAAAAAGG	23	RF00001	5S_rRNA	3438-3556	CABZ01072236
novelMiR_4538	chr2H	605064664-605064686	ACGGTCTACATACGGAGCAAAAT	23	RF00906	MIR1122	13012-13140	BACC01002722
novelMiR_4583	chr2H	620316403-620316423	TTAGATGACCATCAGCAAACA	21	RF01059	mir-598	1467-1399	ADBV01008977
novelMiR_4701	chr2H	652024220-652024241	TTTAAAACCGGTTTGTATCACA	22	RF00598	SNORA76	99-225	AAGV021018625
novelMiR_4750	chr2H	663678644-663678664	ATCAGAGGATGAGAGAATACT	21	RF00200	snoZ199	1122-1195	AK366104
novelMiR_4850	chr2H	684555046-684555068	GTCCGTAAAACTCTGTAAAATGT	23	RF02269	HPnc0580	1139668-1139768	CP002096
novelMiR_4859	chr2H	687538034-687538053	TTATACAAACCGGGACTAAA	20	RF00029	Intron_gpII	6541-6473	BAAZ01000295
novelMiR_4903	chr2H	693848028-693848050	GTTCTCCTCAAATCACTTCAGTA	23	RF00451	mir-395	24865-24727	ADDN01000348
novelMiR_4905	chr2H	693891781-693891803	GTTCTCCTCAAATCACTTCAGTA	23	RF00451	mir-395	24865-24727	ADDN01000348
novelMiR_4906	chr2H	693892367-693892385	TGAAGTGTTTGGGGGAACT	19	RF00451	mir-395	436-523	GQ419473
novelMiR_4914	chr2H	694801666-694801687	TGATCTTTTTGCATGTCATTTA	22	RF00026	U6	7370-7478	AEYP01008926
novelMiR_4946	chr2H	702008749-702008771	ATGGAACAGTTGCAGAGACGGAT	23	RF00174	Cobalamin	646-479	BAAW01000983
novelMiR_4947	chr2H	702052428-702052450	ATGGAACAGTTGCAGAGACGGAT	23	RF00174	Cobalamin	646-479	BAAW01000983
novelMiR_4949	chr2H	702182526-702182548	ATGGAACAGTTGCAGAGACGGAT	23	RF00174	Cobalamin	646-479	BAAW01000983
novelMiR_5044	chr2H	716207723-716207745	ATCGTGCGTGCGGTTACAAGTAG	23	RF01754	radC	10892-10744	AAGE02031650
novelMiR_5050	chr2H	718478570-718478592	TGGGACAAATATTTCCGGACGAA	23	RF00906	MIR1122	3046-3170	BACC01000256
novelMiR_5100	chr2H	726907740-726907760	AGACACGAACCGGGACCAATA	21	RF01725	SAM-I-IV-variant	862-748	AACY023449668
novelMiR_5137	chr2H	735878990-735879012	CCTGTTTGTCATTAAATTTCTTA	23	RF02109	DLEU2_5	6375-6288	AAPN01007038
novelMiR_5145	chr2H	736737552-736737574	TTCAACCTAAATTCAAACAGCTA	23	RF00230	T-box	676478-676595	CP000896
novelMiR_5163	chr2H	739097731-739097753	GAAGAACGGCTCGCCGGAGTAGC	23	RF00017	Metazoa_SRP	567-840	AAQR03080594
novelMiR_5182	chr2H	741695412-741695433	TTAGTTTACAGAGGGAGTACTA	22	RF01766	cspA	20155-20602	CACD01000023
novelMiR_5206	chr2H	745694924-745694945	TTAGAGATTTCATTACGGACTA	22	RF00001	5S_rRNA	733-619	AANN01523383
novelMiR_5298	chr2H	754942081-754942103	GAAGAACGGCTCGCCGGAGTAGC	23	RF00017	Metazoa_SRP	567-840	AAQR03080594
novelMiR_5299	chr2H	755061614-755061636	AGTTGAGACACTTATTTTGGAAC	23	RF00906	MIR1122	523-616	AEOM01270406
novelMiR_5308	chr2H	756463396-756463415	TCAGTGCGATCCCTCTGGAA	20	RF00001	5S_rRNA	764-848	AATE01000492
novelMiR_5332	chr2H	760135463-760135484	TAAAGAACTACATACGGATGTA	22	RF00108	SNORD116	8821-8730	AAQR03178254
novelMiR_5336	chr2H	760438781-760438802	CAGACACGAACCGGGACCAATA	22	RF00004	U2	33828-33632	CACC01022255
novelMiR_5360	chr2H	763900886-763900905	CGTAGTGGAATCTCTAAAAA	20	RF00108	SNORD116	5046-4957	AAWR02031852
novelMiR_5380	chr2H	765934313-765934335	TTAATGAACTACATACGGATGTA	23	RF00906	MIR1122	457-346	HQ389895
novelMiR_5381	chr2H	765947553-765947575	TTAATGAACTACATACGGATGTA	23	RF00906	MIR1122	457-346	HQ389895
novelMiR_25060	chr3H	13138570-13138592	AGGACAAGTATTTCCGGACGAAG	23	RF00906	MIR1122	15933-16056	BACC01002550
novelMiR_25106	chr3H	17894269-17894291	ACTCCATCCGTCCCAAAATAACT	23	RF00906	MIR1122	34-138	BACC01002241
novelMiR_25148	chr3H	23421383-23421405	AGGTGTCGGGCGTCACACAAAAG	23	RF01959	SSU_rRNA_archaea	653681-655178	CP002670
novelMiR_25234	chr3H	33135005-33135027	ATGGTCTATAATCTGAGAATTTA	23	RF00557	L10_leader	600-717	BAAZ01007790
novelMiR_25246	chr3H	34085909-34085931	AGTTTTAGTCTCTCTTTAGTCAG	23	RF00100	7SK	33502-33837	AFSB01210224
novelMiR_25298	chr3H	44266392-44266413	ATATTAGTTTACGAAGGGAGTA	22	RF01403	STnc290	254-194	AFCO01001485
novelMiR_25300	chr3H	44981803-44981824	TACATCCGTATGTAGTTCAATA	22	RF00108	SNORD116	583-496	AALT01456434
novelMiR_25422	chr3H	77170515-77170537	AAAAATATAGTAGTGGCGCACTG	23	-	-	-	-
novelMiR_25442	chr3H	80515426-80515448	ATTCCCTCTGTAAACTAATATAA	23	RF00906	MIR1122	142410-142318	GQ409824
novelMiR_25523	chr3H	102616034-102616056	AGTTTTTAGTCAGGCCCTGTTTG	23	RF00190	SNORA16	1355-1221	AAGV020287206
novelMiR_25541	chr3H	105919294-105919316	ATTCCCTCTGTAAACTAATATAA	23	RF00906	MIR1122	9059-8967	BACC01004562
novelMiR_25548	chr3H	108222207-108222227	TACGGTCTAGTGCTATGCTTA	21	RF00003	U1	1392-1523	AAIY01340190
novelMiR_25576	chr3H	115793646-115793667	AGTATTTTGGTTGGAGGGAGTA	22	RF00906	MIR1122	1194-1287	AY821714
novelMiR_25623	chr3H	131312258-131312280	AGAGGACCGGGACGAAAAGGTTA	23	RF00230	T-box	18942-19177	AP006840
novelMiR_25648	chr3H	137641914-137641933	TGAGCGACAAGTAATATGGA	20	RF00906	MIR1122	2920848-2920734	FN564434
novelMiR_26029	chr3H	258015729-258015751	ACTTTCTCTGTAAACTAATATAA	23	RF01403	STnc290	254-194	AFCO01001485
novelMiR_26085	chr3H	275093880-275093898	GACGAGCTCTTCAAAACTA	19	RF01417	RSV_RNA	3883-4173	AANN01374564
novelMiR_26146	chr3H	296883059-296883080	TATTAGTTTACGGAGGGAGTAA	22	RF00906	MIR1122	661-753	AEOM01190142
novelMiR_26170	chr3H	304060529-304060551	GTGTCGCGACCACGTCTCAAACC	23	RF01417	RSV_RNA	1087-798	AANN01257162
novelMiR_26262	chr3H	336345035-336345057	TTAGTGAACTACATACGGATGTA	23	RF00906	MIR1122	457-346	HQ389895
novelMiR_26374	chr3H	373030829-373030851	TTAAAGGACTACATACGGATGTA	23	RF00906	MIR1122	1209589-1209465	FN564429
novelMiR_26395	chr3H	382222645-382222667	AAGACAAGAATTTTAAGACGAAG	23	RF00906	MIR1122	1673258-1673392	FN564426
novelMiR_26507	chr3H	409984933-409984953	TTCGGGAGCAGAGCTGAAAAA	21	RF00100	7SK	179066-178756	ACTA01008261
novelMiR_26529	chr3H	418780383-418780405	GATTTCACTAAAGGACTACATAC	23	RF00108	SNORD116	26217-26308	AEHK01321821
novelMiR_26544	chr3H	424535210-424535232	AGTTCTGGATTGGAGGGTTTGAA	23	RF00001	5S_rRNA	1253-1350	ABRP01238433
novelMiR_26604	chr3H	446059586-446059607	TTAGTTTACAGAGGGAGTACTA	22	RF01766	cspA	250116-250534	ABXT01000030
novelMiR_26673	chr3H	463021238-463021258	TCAGCCTCTGCACTCGAACGT	21	RF00001	5S_rRNA	7967-7872	AAHY01052371
novelMiR_26697	chr3H	467724833-467724850	TGAGCGACAAGTAATATA	18	RF00906	MIR1122	184-72	AEOM01167753
novelMiR_26704	chr3H	469119323-469119342	CGTATTGGAATCTCTAAAAG	20	RF00026	U6	9506-9606	ACFV01137448
novelMiR_26768	chr3H	490607891-490607913	TTTGGCTTAGAAGCCGGTAGACG	23	RF00174	Cobalamin	2468257-2468031	CP000463
novelMiR_26813	chr3H	505255055-505255077	ACATCCGTATGTAGTACACTAGC	23	RF00906	MIR1122	457-346	HQ389895
novelMiR_26919	chr3H	534962308-534962330	AAACGATAGCCTCTTTATTATTA	23	RF01284	snoR8a	5243292-5243199	AFAN01000008
novelMiR_26924	chr3H	535664115-535664137	AAGACACTTATTTTAAGACGGAG	23	RF00906	MIR1122	80133-80237	EU626553
novelMiR_26948	chr3H	540780425-540780446	CTAGAGATTCCACTACGGACTA	22	RF00906	MIR1122	501-634	AEOM01205283
novelMiR_26999	chr3H	553142635-553142657	AAAATGTTGCATGAAGATCTAAC	23	RF01417	RSV_RNA	9249-8967	ADFV01062645
novelMiR_27014	chr3H	557355262-557355284	AGTTCTGGATTGGAGGGTTTGAA	23	RF00203	snoR160	3599-3527	BABX01029923
novelMiR_27034	chr3H	560916285-560916307	AGGAAGTTGCTCGTTTAGTGGAC	23	RF00163	Hammerhead_1	4412-4456	CABF01039465
novelMiR_27090	chr3H	570705379-570705401	AGTGGACATACCCTTTAGAACCG	23	RF00230	T-box	34949-34703	ABQR01000004
novelMiR_27091	chr3H	570845549-570845571	TTTAGTACCGGTTTGTGTTAACA	23	RF01924	mir-2774	1987-1913	AADK01029657
novelMiR_27092	chr3H	570850488-570850510	AGTGGACATACCCTTTAGAACCG	23	RF00230	T-box	34949-34703	ABQR01000004
novelMiR_27216	chr3H	598405752-598405774	AAATTAACGACCTAGAACTACGC	23	RF00028	Intron_gpI	2-504	AJ290270
novelMiR_27223	chr3H	599311392-599311412	TCTGATCCGAATTAATTGACA	21	RF00004	U2	33744-33920	AAQR03176725
novelMiR_27224	chr3H	599601232-599601254	TTTGCTCCGTATGTAGACTTCTA	23	RF00906	MIR1122	1079-1213	AEOM01215045
novelMiR_27253	chr3H	604260088-604260108	TTCCTACTGTGTTTGAGATGT	21	RF01959	SSU_rRNA_archaea	2098-615	AAAA02020712
novelMiR_27343	chr3H	620852642-620852661	TGAGCGACAAGTAATATGGA	20	RF00906	MIR1122	2920848-2920734	FN564434
novelMiR_27349	chr3H	621611444-621611464	TATTTAGAAATGAAGGGAGTA	21	RF00108	SNORD116	583-496	AALT01456434
novelMiR_27473	chr3H	642071573-642071595	AGTTCTGGATTGGAGGGTTTGAA	23	RF00001	5S_rRNA	1253-1350	ABRP01238433
novelMiR_27504	chr3H	647995409-647995428	ATACGACCTCGGATTAAGAC	20	RF00100	7SK	263-544	ACBE01132694
novelMiR_27569	chr3H	659534792-659534813	AAAATAAGTGACTCAAAAATAA	22	RF00906	MIR1122	7785-7899	AJ507395
novelMiR_27590	chr3H	661733860-661733879	CGTAGTGGAATCTCTAAAAA	20	RF01749	pan	32814-32717	ABVH01000003
novelMiR_27608	chr3H	664127688-664127709	TTTAGAACCGGTTTGTGATACA	22	RF01766	cspA	282714-282324	AAPS01000002
novelMiR_27611	chr3H	664309515-664309537	ACTAGAAGACTACATACGGAGTA	23	RF01685	6S-Flavo	599-703	ABAV01046628
novelMiR_27614	chr3H	664381005-664381026	TTTAGAACCGGTTTGTGATACA	22	RF01766	cspA	282714-282324	AAPS01000002
novelMiR_27624	chr3H	665546160-665546182	GATGATGGCGGCTTGTAAAACGT	23	RF00005	tRNA	4995221-4995292	CP002271
novelMiR_27671	chr3H	670379590-670379612	ATTCCCTCTGTAAACTAATATAA	23	RF00906	MIR1122	661-753	AEOM01190142
novelMiR_27744	chr3H	677874016-677874037	TTAGAGATTGTACTATGGACTA	22	RF00906	MIR1122	13012-13140	BACC01002722
novelMiR_27845	chr3H	688740354-688740376	AGCCACCAACCAGGACTAAAGAT	23	RF01417	RSV_RNA	1503-1212	ACTA01042171
novelMiR_27877	chr3H	692334676-692334698	ACCTTGATGGTAGGGTTAGACAT	23	RF01766	cspA	245160-245549	AAMX01000001
novelMiR_27882	chr3H	692882763-692882784	TATTAGTTTACGGAGGGAGTAA	22	RF01849	alpha_tmRNA	588-289	AACY020996257
novelMiR_27891	chr3H	694331602-694331624	ACGTGGACTGTACTAATGTAGTA	23	RF00156	SNORA70	9066-8932	ABRP01165160
novelMiR_27919	chr3H	697019588-697019610	ATGTCTGTGTAGTCCGAATCTGA	23	RF00003	U1	4166-4323	ABDC01243148
novelMiR_5396	chr3H	370036-370058	TTTAGAACCGGCTTGTATCACAA	23	RF00598	SNORA76	99-225	AAGV021018625
novelMiR_5415	chr3H	2713268-2713289	CTCCGTCTTAAAATTCTTGTCA	22	RF00906	MIR1122	621-487	AY821733
novelMiR_5423	chr3H	3659590-3659609	TTATACAAACCGGGACTAAA	20	RF00360	snoZ107_R87	969-858	AENI01000318
novelMiR_5470	chr3H	8607547-8607568	TTGGTTCCTAGGACTTAACATG	22	RF00029	Intron_gpII	972-1045	GU045345
novelMiR_5504	chr3H	11923878-11923900	AGAAGACGAGAATCGGAGAAGAC	23	RF00100	7SK	17743-18045	AEYP01089177
novelMiR_5510	chr3H	13205060-13205082	AGGACAAGTATTTCCGGACGAAG	23	RF00906	MIR1122	15933-16056	BACC01002550
novelMiR_5542	chr3H	18087781-18087802	GTAGTCTATAGTGAAATCTCTA	22	RF00906	MIR1122	116-230	AEOM01165112
novelMiR_5545	chr3H	18213471-18213492	GTAGTCTATAGTGAAATCTCTA	22	RF00906	MIR1122	116-230	AEOM01165112
novelMiR_5606	chr3H	23853063-23853082	ATCATGCGATCCTTTTGGAA	20	RF00169	Bacteria_small_SRP	43-137	ABSN01046241
novelMiR_5629	chr3H	26755047-26755068	AGGAAGTGGTGTAGACTGCACG	22	RF00001	5S_rRNA	125457-125329	AFTD01006424
novelMiR_5653	chr3H	30307274-30307296	ATGATTTATAAGTTGGGACTTAA	23	RF02271	uc_338	1997-2109	AAPN01213728
novelMiR_5654	chr3H	30344112-30344134	ATGATTTATAAGTTGGGACTTAA	23	RF02271	uc_338	1997-2109	AAPN01213728
novelMiR_5863	chr3H	80371101-80371123	ACGGCGTGCTGCTATCGATACGG	23	RF00050	FMN	498620-498769	CP001275
novelMiR_5940	chr3H	105415623-105415644	TAGAGGACTACATACGAATGTA	22	RF00028	Intron_gpI	1-483	AF200928
novelMiR_6042	chr3H	131455754-131455776	AGAGGACCGGGACGAAAAGGTTA	23	RF00230	T-box	18942-19177	AP006840
novelMiR_6062	chr3H	137641977-137641996	TGAGCGACAAGTAATATGGA	20	RF00906	MIR1122	2920848-2920734	FN564434
novelMiR_6319	chr3H	218876364-218876382	AGTGGAATCTCTAAAAGGA	19	RF00906	MIR1122	116-230	AEOM01165112
novelMiR_6389	chr3H	244745071-244745093	ATCTTCTGGAGCGTCGGTCTCAG	23	RF00504	Glycine	622-531	AACY022701053
novelMiR_6430	chr3H	253896728-253896747	TTCACTAGAAGACTACATAA	20	RF00230	T-box	2730374-2730101	FP929053
novelMiR_6475	chr3H	271211650-271211672	AGGAGAAGGAGAAGGAAGAGGAA	23	-	-	-	-
novelMiR_6478	chr3H	271214491-271214513	AGGAGAAGGAGAAGGAAGAGGAA	23	-	-	-	-
novelMiR_6484	chr3H	272186310-272186332	CTTTAGTCTCGGCTTGTAACAGG	23	RF00230	T-box	18942-19177	AP006840
novelMiR_6488	chr3H	273463675-273463694	TGAGCGACAAGTAATATGGA	20	RF00906	MIR1122	48-162	AEOM01113618
novelMiR_6494	chr3H	274840158-274840176	GACGAGCTCTTCAAAACTA	19	RF01417	RSV_RNA	3883-4173	AANN01374564
novelMiR_6530	chr3H	283489129-283489147	TTAGAGTAAAACGAGATTA	19	RF00005	tRNA	60163-60228	AAFR03028540
novelMiR_6539	chr3H	286337137-286337156	TGAGCGACAAGTAATATGGA	20	RF00906	MIR1122	2920848-2920734	FN564434
novelMiR_6585	chr3H	303742298-303742320	GTGTCGCGACCACGTCTCAAACC	23	RF01417	RSV_RNA	1087-798	AANN01257162
novelMiR_6654	chr3H	329264409-329264430	TTAGAGATTCCACTATGAACTA	22	RF00906	MIR1122	457-346	HQ389895
novelMiR_6828	chr3H	387465921-387465943	TGTCTCGTTGCCTACCACATGTA	23	RF00162	SAM	63435-63541	AEFW01000011
novelMiR_6872	chr3H	404654376-404654393	AGTGGAATCTCTAAAAAA	18	RF00108	SNORD116	583-496	AALT01456434
novelMiR_6952	chr3H	433908630-433908651	TAGAGCATGGAGAACGTATTCA	22	RF00504	Glycine	13777-13874	ADNV01000079
novelMiR_6991	chr3H	445386326-445386347	AGATTTCACTAGGGACTACATA	22	RF00003	U1	17152-17325	AACZ03149591
novelMiR_7107	chr3H	479024215-479024236	TTTCACTAGAAGACTACATGCA	22	RF00028	Intron_gpI	1-217	AF265515
novelMiR_7314	chr3H	531942908-531942930	ACGGCGTGCTGCTATCGATACGG	23	-	-	-	-
novelMiR_7315	chr3H	531990128-531990150	ACGGCGTGCTGCTATCGATACGG	23	-	-	-	-
novelMiR_7317	chr3H	532098152-532098174	ACGGCGTGCTGCTATCGATACGG	23	-	-	-	-
novelMiR_7392	chr3H	556744755-556744777	ATTCCCTCTGTAAACTAATATAA	23	RF00906	MIR1122	661-753	AEOM01190142
novelMiR_7393	chr3H	557219272-557219294	AGTTCTGGATTGGAGGGTTTGAA	23	RF00203	snoR160	3599-3527	BABX01029923
novelMiR_7413	chr3H	560328550-560328572	CACACGCAAGGGAACCGTAGACA	23	RF01766	cspA	41547-41950	CABM01000036
novelMiR_7450	chr3H	569423385-569423404	CGTAGTGGAATCTCTAAAAA	20	RF00108	SNORD116	583-496	AALT01456434
novelMiR_7504	chr3H	581115601-581115623	ACGTCCGCTATGCGTAGATCTTA	23	RF01942	mir-1937	39593-39706	AC242835
novelMiR_7548	chr3H	595811861-595811883	ATTTGATTGAGCTTCTAGAATAA	23	RF00028	Intron_gpI	3-246	EF368012
novelMiR_7557	chr3H	597599118-597599135	AATTTTATCGCGATCGGA	18	RF01766	cspA	1492599-1492965	CP001678
novelMiR_7558	chr3H	597702248-597702265	AATTTTATCGCGATCGGA	18	RF01766	cspA	1492599-1492965	CP001678
novelMiR_7568	chr3H	599350688-599350710	TTTGCTCCGTATGTAGACTTCTA	23	RF00906	MIR1122	1079-1213	AEOM01215045
novelMiR_7569	chr3H	599547761-599547783	TTTGCTCCGTATGTAGACTTCTA	23	RF00906	MIR1122	1079-1213	AEOM01215045
novelMiR_7673	chr3H	620852705-620852724	TGAGCGACAAGTAATATGGA	20	RF00906	MIR1122	2920848-2920734	FN564434
novelMiR_7757	chr3H	634814240-634814262	ATTGGAGAGTGAGAAGAGAAGAT	23	RF01942	mir-1937	2216-2332	AAHX01089629
novelMiR_7767	chr3H	635992024-635992046	GTCCGTAAAACTCTGTAAAATGT	23	RF02269	HPnc0580	1139668-1139768	CP002096
novelMiR_7790	chr3H	641749559-641749580	TTTAGTCCCGGTTTGTATCACA	22	RF00023	tmRNA	468-834	AACY021348306
novelMiR_7799	chr3H	643077652-643077674	TAGAGTAACATAGGTAGATATCA	23	RF00560	SNORA17	68109-68241	AC125235
novelMiR_7904	chr3H	658334264-658334283	TTATACAAACCGGGACTAAA	20	RF00026	U6	9031-9136	AAPE02035911
novelMiR_7925	chr3H	661631187-661631209	ACATTTCTAGGACAAGTATTTCC	23	RF00906	MIR1122	75-189	AEOM01274275
novelMiR_7951	chr3H	664143851-664143872	TTTAGAACCGGTTTGTGATACA	22	RF00638	MIR159	162-369	EU869143
novelMiR_7953	chr3H	664174633-664174654	TTTAGAACCGGTTTGTGATACA	22	RF00638	MIR159	162-369	EU869143
novelMiR_7966	chr3H	665931052-665931074	ACTGATCATCATTGTTTAATTAT	23	RF01059	mir-598	3962-3873	AAGJ04032251
novelMiR_7987	chr3H	667950383-667950404	TTAGAGATTCCACTATGAACTA	22	RF01184	snR79	195654-195746	ABDF02000081
novelMiR_8055	chr3H	677882173-677882194	TTAAGACATTTATTTTGAGACG	22	RF00906	MIR1122	95489-95593	ADDN01000447
novelMiR_8123	chr3H	684030593-684030615	AAGCTGTGAAGTGAGGACATCGT	23	RF01061	mir-548	1298-1215	CABD02221148
novelMiR_8133	chr3H	684598215-684598237	TAAGACAAAATTTTAGGACGGAA	23	RF00906	MIR1122	1673258-1673392	FN564426
novelMiR_8166	chr3H	688638768-688638790	AGAGGACCGGGACGAAAAGGTTA	23	RF00885	MIR821	68991-69272	ABXC01004551
novelMiR_8195	chr3H	691503266-691503288	AGCGGACAGACCCTTTAAAACCG	23	RF00230	T-box	34949-34703	ABQR01000004
novelMiR_8217	chr3H	693394973-693394994	TATTAGTTTACGGAGGGAGTAA	22	RF00906	MIR1122	142410-142318	GQ409824
novelMiR_8222	chr3H	693774847-693774869	AGCGGACAGACCCTTTAAAACCG	23	RF00230	T-box	34949-34703	ABQR01000004
novelMiR_8246	chr3H	697021964-697021981	AGTGGAATCTCTAAAAAA	18	RF00108	SNORD116	583-496	AALT01456434
novelMiR_10036	chr4H	563621553-563621575	ATGGAACAGTTGCAGAGACGGAT	23	RF00174	Cobalamin	646-479	BAAW01000983
novelMiR_10038	chr4H	563738474-563738494	GTGTAACGAACCGAGACTAAA	21	RF00230	T-box	18942-19177	AP006840
novelMiR_10124	chr4H	580322530-580322552	TTAGTGAACTACATACGGATGTA	23	RF00906	MIR1122	1079-1213	AEOM01215045
novelMiR_10136	chr4H	580945368-580945390	ACGACGTGCTGCTATCGATACGG	23	RF00001	5S_rRNA	7585-7717	AAHX01063967
novelMiR_10173	chr4H	591009157-591009179	TGAAGCTGCCAGCATGATCTGAA	23	RF00640	MIR167_1	131669-131557	ABXC01000720
novelMiR_10188	chr4H	593614596-593614618	AAGACACTTATTTTAAGACGGAG	23	RF01774	rpsL_ricks	152235-152365	CP000409
novelMiR_10272	chr4H	606264324-606264345	AGTTCGACTCAAGAGAAAGCTA	22	RF01960	SSU_rRNA_eukarya	1-1792	AF203893
novelMiR_10399	chr4H	627478908-627478930	GAAGAACGGCTCGCCGGAGTAGC	23	RF00017	Metazoa_SRP	567-840	AAQR03080594
novelMiR_10459	chr4H	634497410-634497432	ACATCCGTATGTAGTTCATAGTA	23	RF01118	PK-G12rRNA	1265-1372	EF525308
novelMiR_10509	chr4H	641429676-641429698	AGATTCTGGGAGAAGCTGGGGAG	23	RF01417	RSV_RNA	671-384	AAGV020614916
novelMiR_10533	chr4H	644850914-644850935	AATGCCATGCTCTTCTGAAGAA	22	RF00872	mir-652	14126-14033	AAEX03013705
novelMiR_27955	chr4H	347016-347038	TGAAGACACTCTGCCGATTGCGC	23	RF00521	SAM_alpha	10067-10145	ADVL01000778
novelMiR_27995	chr4H	8217683-8217705	AGAGACTACATACGGAGCAAAAT	23	RF01717	PhotoRC-II	441-521	AACY022807956
novelMiR_28094	chr4H	29959541-29959563	TTGTTTCACATGGGACTTTTTGG	23	RF00396	SNORA13	16929-17065	AAQR03101010
novelMiR_28209	chr4H	65191898-65191920	ATAGGTATCGATTGTAAGACTGT	23	RF01766	cspA	39361-39788	ACZV01000004
novelMiR_28213	chr4H	66857490-66857512	ATGTAGACATCTAGTGAAATCGC	23	RF00906	MIR1122	1079-1213	AEOM01215045
novelMiR_28234	chr4H	73442866-73442888	AGGAGAAGGAGAAGGAAGAGGAA	23	-	-	-	-
novelMiR_28278	chr4H	84862220-84862242	ATTCCCTCTGTAAACTAATATAA	23	RF00906	MIR1122	661-753	AEOM01190142
novelMiR_28313	chr4H	97583457-97583479	ACTTTACCGGTCGAATCTTTGAT	23	-	-	-	-
novelMiR_28341	chr4H	110285422-110285444	AAATTAACGACCTAGAACTACGC	23	RF00413	SNORA19	16125-16000	AAQR03013219
novelMiR_28363	chr4H	119067369-119067391	AGATCCCGTCAGGAGTAACGACC	23	RF00230	T-box	61671-61443	AAOX01000005
novelMiR_28364	chr4H	119067991-119068013	AGATCCCGTCAGGAGTAACGACC	23	RF00230	T-box	61671-61443	AAOX01000005
novelMiR_28376	chr4H	123868886-123868908	TCAATAATGGATTACTCAAGACG	23	RF00334	SNORA3	2968-3113	AAGV020018338
novelMiR_28443	chr4H	145169278-145169300	CTAATGGCGCACCTCTGTGAAAT	23	RF00083	GlmZ_SraJ	3003377-3003149	FN667741
novelMiR_28468	chr4H	149216904-149216926	TCCCTGTCGATGTTGTAGAGTCA	23	RF01055	MOCO_RNA_motif	124827-124707	AGJQ01000009
novelMiR_28472	chr4H	150442166-150442188	AGCGGACAGACCCTTTAAAACCG	23	RF00598	SNORA76	99-225	AAGV021018625
novelMiR_28506	chr4H	165604478-165604500	GATCTGGTCTCCGGCTGTCGGTG	23	RF01059	mir-598	10249-10335	ACSY01001093
novelMiR_28531	chr4H	174993269-174993291	TAGAGATTTCACTATAGACTACA	23	RF00906	MIR1122	457-346	HQ389895
novelMiR_28549	chr4H	182308695-182308716	TAGGGATTTCACTAGGAGACTA	22	RF00108	SNORD116	583-496	AALT01456434
novelMiR_28601	chr4H	201023239-201023261	AGGTGTCGGGCGCCACACGAAAG	23	RF01959	SSU_rRNA_archaea	653681-655178	CP002670
novelMiR_28623	chr4H	210288587-210288606	CGTAGTGGAATCTCTAAAAA	20	RF00100	7SK	1924-2158	AALT01437877
novelMiR_28750	chr4H	259450903-259450925	ACTACCTCTGTAAACTAATATAA	23	RF00906	MIR1122	142410-142318	GQ409824
novelMiR_28927	chr4H	306492574-306492596	ACGGACCGACTCGTTTAGCTCCC	23	RF00156	SNORA70	404-539	AANN01141143
novelMiR_28928	chr4H	306603892-306603914	ACGGACCGACTCGTTTAGCTCCC	23	RF00156	SNORA70	404-539	AANN01141143
novelMiR_29063	chr4H	350268422-350268444	AAAAGTCTCATGTGAAACAAACA	23	RF00001	5S_rRNA	3306-3423	ACYM01143068
novelMiR_29065	chr4H	350580000-350580019	ATATTACTTGTCGCTCAAAC	20	RF00906	MIR1122	2920848-2920734	FN564434
novelMiR_29092	chr4H	358053398-358053420	AACAGAACCCGTATAATCAAACT	23	RF00010	RNaseP_bact_a	3231686-3232115	ADBS01000001
novelMiR_29140	chr4H	369686521-369686543	GTGCGGTATTGTGACGGTGTCAT	23	RF00001	5S_rRNA	12089-11976	AFYH01030334
novelMiR_29201	chr4H	388313186-388313207	TCATCTGTAGTCGGACCCTGCA	22	RF00168	Lysine	123042-123210	ABIL02000005
novelMiR_29320	chr4H	434917661-434917683	TTTTCTGACATCCGATCCTACAT	23	RF01766	cspA	55691-55242	ADCU01000007
novelMiR_29371	chr4H	450983689-450983711	AAATTAACGACCTAGAACTACGC	23	RF00028	Intron_gpI	2-502	DQ404262
novelMiR_29440	chr4H	467904852-467904873	TCCGTATGTAGTTCATAGTGTA	22	RF00108	SNORD116	583-496	AALT01456434
novelMiR_29497	chr4H	483408071-483408092	TTTAGTCCCGGTTTGTATCACA	22	-	-	-	-
novelMiR_29621	chr4H	523373397-523373416	CTCGGCCGGTCGGCGTGGAC	20	RF01823	rspL	46-126	AACY021312410
novelMiR_29726	chr4H	555554526-555554547	TTTCTTTACGGAGGGAGTACAA	22	RF00906	MIR1122	2332-2240	GQ412262
novelMiR_29769	chr4H	569066342-569066363	ATATTAGTTTACGAAGGGAGTA	22	RF01849	alpha_tmRNA	115-414	AACY021069985
novelMiR_29770	chr4H	569161420-569161441	TTGCTCCCGCTGCAGTCGCCCA	22	RF02042	HOTTIP_3	1954-2304	AAYZ01055301
novelMiR_29774	chr4H	570358878-570358900	ATACATCTGTATGTAGTCCTCTA	23	RF00015	U4	6406-6512	AAYZ01309839
novelMiR_29780	chr4H	571408139-571408158	ATAGTGGAATCTCTAAAAAG	20	RF00394	SNORA4	216248-216377	AADN03005882
novelMiR_29789	chr4H	572440489-572440509	AAAGACTAGAACCCTCAAACA	21	RF00100	7SK	1460-1166	AALT01318295
novelMiR_29875	chr4H	587527431-587527452	TTGCTTCGTATGTAGTCTTTTA	22	RF00100	7SK	6319-5987	AEYP01009422
novelMiR_29892	chr4H	590941024-590941046	TGAAGCTGCCAGCATGATCTGAA	23	RF00640	MIR167_1	131669-131557	ABXC01000720
novelMiR_30081	chr4H	624756463-624756485	AAATTAACGATCTAGAACTACGC	23	RF00053	mir-7	580-490	ADDD01080949
novelMiR_30086	chr4H	626122793-626122812	TTTATCATGAGATCACATTC	20	RF00761	mir-340	5210-5118	ABDC01138763
novelMiR_30094	chr4H	627489708-627489730	ATATGGAACTGTAGGAATGATGT	23	RF00026	U6	3724-3617	CABD02127385
novelMiR_30107	chr4H	628639535-628639557	ACGGTTCGGCCTCACTTAAAAAC	23	RF00561	SNORA40	44895-45020	AFSB01075384
novelMiR_30137	chr4H	633584805-633584827	ACTGCACTGTGTGACGCCTAGAG	23	RF01031	mir-639	493-396	AANG01579798
novelMiR_30169	chr4H	636604322-636604343	GTGACACGAACCGGGACTAAAA	22	RF00885	MIR821	68991-69272	ABXC01004551
novelMiR_30174	chr4H	636875681-636875702	CACTAGAAGACTACATACGGAA	22	RF00108	SNORD116	5767-5673	AAPE02056879
novelMiR_30179	chr4H	637460009-637460031	TTGTCATTTTTGTATCTCGAGCA	23	RF00004	U2	21153-21347	ABXC01004986
novelMiR_30190	chr4H	638776723-638776745	AAGGTCTCTGGCGTCTGGTACAT	23	RF00485	K_chan_RES	6301-6414	ABRP01093518
novelMiR_30193	chr4H	639306705-639306726	CTATGATACTCTGCACTATGAA	22	RF01766	cspA	121531-121925	AAVS01000008
novelMiR_30197	chr4H	640684749-640684771	ATCCAACGGTGCGGACGCGCGGG	23	RF00028	Intron_gpI	2228-2549	GU214500
novelMiR_30200	chr4H	641409322-641409344	AGATTCTGGGAGAAGCTGGGGAG	23	RF01417	RSV_RNA	671-384	AAGV020614916
novelMiR_30215	chr4H	643761724-643761746	TTCACTAGAAGTCTACATACGAA	23	RF00906	MIR1122	457-346	HQ389895
novelMiR_8302	chr4H	5465072-5465094	TGTTTCATATGTAGTCTTCTAGT	23	RF00906	MIR1122	1079-1213	AEOM01215045
novelMiR_8306	chr4H	6187076-6187096	AATGGACTACATACGAATGTA	21	RF00906	MIR1122	1079-1213	AEOM01215045
novelMiR_8325	chr4H	10073427-10073448	TCCGTTGCCATCCCCCTCGCCA	22	RF00026	U6	19492-19597	AEHL01161360
novelMiR_8336	chr4H	12474319-12474341	ACTGATGTGTAAGATTGTGATTG	23	RF01663	ceN93	762-630	ABLE03032011
novelMiR_8343	chr4H	14284090-14284111	TAATGGACTACATACGGATGCA	22	RF00906	MIR1122	9210-9333	BACC01000629
novelMiR_8347	chr4H	14986819-14986840	TTTAGAACCGGTTTGTGATACA	22	RF00230	T-box	34949-34703	ABQR01000004
novelMiR_8374	chr4H	19207618-19207640	ACGAACTCGGCTTGCAATCAAAC	23	RF00019	Y_RNA	2502-2591	ABDC01357301
novelMiR_8385	chr4H	20830087-20830108	TCCGTTGCCATCCCCCTCGCCA	22	RF01959	SSU_rRNA_archaea	691271-692779	CP001672
novelMiR_8394	chr4H	23254107-23254129	AGTCCGGTCCGGTCTTTAACTGA	23	-	-	-	-
novelMiR_8426	chr4H	33040533-33040554	TAATGGACTACATATGGATGTA	22	RF00906	MIR1122	116-230	AEOM01165112
novelMiR_8508	chr4H	56098772-56098791	CGTAGTGGAATCTCTAAAAA	20	RF00906	MIR1122	1390-1514	AK363144
novelMiR_8509	chr4H	56646100-56646122	TGTCTCGGACGTGATGCCTATAA	23	RF00100	7SK	171974-171706	CU1385697
novelMiR_8608	chr4H	93634931-93634953	ACCTCTCGCGGAAGCAAAACTGT	23	RF01752	psaA	576-384	AACY024089783
novelMiR_8625	chr4H	98876649-98876668	TTGAGCGACAACTAATATGG	20	RF00906	MIR1122	2166-2280	GU797178
novelMiR_8633	chr4H	100394083-100394105	CACTGTACTGTGTGACGCCTAGG	23	RF02271	uc_338	441400-441562	AAEX03014268
novelMiR_8678	chr4H	115393468-115393489	GGATTTCCTGTCAATCTCGTAG	22	RF00843	mir-228	23963-24061	FO081292
novelMiR_8738	chr4H	132242371-132242393	ATCGAGTTTTTTGACCGGACAGT	23	RF00017	Metazoa_SRP	1209-927	AANU01236788
novelMiR_8795	chr4H	150447757-150447779	TTTAGTACCGGTTTGTGTTAACA	23	RF01924	mir-2774	1987-1913	AADK01029657
novelMiR_8939	chr4H	204727666-204727687	TATTAGTTTACGGAGGGAGTAA	22	RF00906	MIR1122	661-753	AEOM01190142
novelMiR_9448	chr4H	372181889-372181911	TTCACTAGAAGTCTACATACGAA	23	RF00100	7SK	25821-26153	ACTA01017669
novelMiR_9533	chr4H	400258839-400258861	ATTCCCTCTGTAAACTAATATAA	23	RF00564	SCARNA11	4483-4616	AEQU010394642
novelMiR_9954	chr4H	541399139-541399161	ATTAACGATCTAGATACACGTGC	23	RF01515	Afu_514	7013-7114	ABSB02001187
novelMiR_9968	chr4H	544738546-544738564	TCCATTGTCGTCCAGCCCG	19	RF00005	tRNA	483670-483597	CP002772
novelMiR_10552	chr5H	699662-699681	CATAGTGGAATCTCTAAAAA	20	RF00100	7SK	450-747	AEQU010192368
novelMiR_10588	chr5H	4929512-4929534	TTTATTCCGTATGTAGTTCTCTA	23	RF00059	TPP	894428-894643	ABDF02000001
novelMiR_10589	chr5H	4987896-4987918	TTTAGTACCGGTTTGTGTTAACA	23	RF01924	mir-2774	1987-1913	AADK01029657
novelMiR_10594	chr5H	6493585-6493607	TCATTTTGCTCCGTATGTAGTCA	23	RF00906	MIR1122	13012-13140	BACC01002722
novelMiR_10668	chr5H	15799559-15799581	TTCATTAGAAGACTACATACGAA	23	RF00028	Intron_gpI	404-910	AJ430870
novelMiR_10778	chr5H	33208729-33208748	GAGGTCTCTGTAGATGATGA	20	RF01280	snoR14	10525-10613	AFSQ01002701
novelMiR_10950	chr5H	68979296-68979315	TGAGCGACAAGTAATATGGA	20	RF00906	MIR1122	457-346	HQ389895
novelMiR_10964	chr5H	72569954-72569976	GAAGAACGGCTCGCCGGAGTAGC	23	RF00017	Metazoa_SRP	567-840	AAQR03080594
novelMiR_11034	chr5H	96994208-96994227	TGGAGGTAGACGGAAACGGA	20	RF00750	mir-458	90205-90129	AANH01006599
novelMiR_11039	chr5H	97918273-97918295	TATGTTGGCATATGTTACATCGT	23	RF01412	BsrG	94205-94445	AEXS01000129
novelMiR_11110	chr5H	119274710-119274732	GTGTGCCTCTCGGATCTGGTGGG	23	RF00614	SNORA11	4414-4327	AAQR03145186
novelMiR_11129	chr5H	124832668-124832689	TAAAACGAATCTGATGACATCA	22	RF01766	cspA	18857-18454	AFQW01000018
novelMiR_11359	chr5H	200956581-200956603	AAAACGAATCTGATGACATCATT	23	RF01494	rliD	1547615-1547849	AP008934
novelMiR_11609	chr5H	286864452-286864473	TTAAGACATTTATTTTGAGACG	22	RF00906	MIR1122	523-616	AEOM01270406
novelMiR_11625	chr5H	296069976-296069994	TCTCTGGAAACTAATATAA	19	RF00230	T-box	106030-105857	ACPZ01000027
novelMiR_11667	chr5H	310447538-310447559	CTTCGATCGGAAATAAGTGTCA	22	RF00906	MIR1122	35303-35396	ADDN01000384
novelMiR_11774	chr5H	348789187-348789208	TTCCGTCCGGAAATACTTGTCA	22	RF00906	MIR1122	244-358	AEOM01195585
novelMiR_11826	chr5H	366956201-366956223	GGCGATGTAGTCTATAGAATTGG	23	RF01051	c-di-GMP-I	143-55	AACY023757194
novelMiR_11827	chr5H	366956892-366956914	GGCGATGTAGTCTATAGAATTGG	23	RF01051	c-di-GMP-I	143-55	AACY023757194
novelMiR_11828	chr5H	366957582-366957604	GGCGATGTAGTCTATAGAATTGG	23	RF01051	c-di-GMP-I	143-55	AACY023757194
novelMiR_11992	chr5H	416375486-416375506	GGATAGAGCATGGAGAACGTA	21	RF00376	HIV_GSL3	21-104	EF062293
novelMiR_12030	chr5H	430344189-430344211	AAAACTACCAGGTTGCGACAAGT	23	RF01220	snoR104	28825-28945	ABXC01005793
novelMiR_12061	chr5H	439209986-439210007	TAATGGACTACATACGGATGCA	22	RF00001	5S_rRNA	733-619	AANN01523383
novelMiR_12154	chr5H	466536738-466536760	CAAGGCCTGAAGCTAAGCAACGT	23	RF00001	5S_rRNA	59257-59128	CABZ01060952
novelMiR_12161	chr5H	468288042-468288064	TTTATTTGATCTCCATACGTTCG	23	RF00028	Intron_gpI	13-251	AY251191
novelMiR_12177	chr5H	475509020-475509042	ATAAGCTTGGCTATAGATGACGT	23	RF01051	c-di-GMP-I	1091136-1091221	CP001810
novelMiR_12195	chr5H	479121706-479121725	AAGCTAAGATCTCGGAAAGC	20	RF00001	5S_rRNA	13334-13445	CABZ01044122
novelMiR_12396	chr5H	523333653-523333674	TCCGTAAACTAATATAAGAACA	22	RF00906	MIR1122	120580-120672	EU835198
novelMiR_12477	chr5H	537983658-537983680	CCGTATGTAGTCTTTTAGTGGAA	23	RF00906	MIR1122	1079-1213	AEOM01215045
novelMiR_12515	chr5H	546225270-546225291	TCCGTTGCCATCCCCCTCGCCA	22	RF00026	U6	19492-19597	AEHL01161360
novelMiR_12516	chr5H	546380018-546380039	TCCGTTGCCATCCCCCTCGCCA	22	RF00026	U6	19492-19597	AEHL01161360
novelMiR_12517	chr5H	546385524-546385545	TCCGTTGCCATCCCCCTCGCCA	22	RF00026	U6	19492-19597	AEHL01161360
novelMiR_12552	chr5H	553079067-553079087	TGGCGACGAGGGCTTCCTCTG	21	RF00865	MIR169_5	131-1	AEOM01192011
novelMiR_12583	chr5H	557671620-557671642	AACCAACTCTAACTCTAACCCAT	23	RF00030	RNase_MRP	11828-11371	ABSB02006464
novelMiR_12619	chr5H	562971947-562971969	ACAGATCATCGATTGAATTAACG	23	RF00100	7SK	586-877	AAGW02018698
novelMiR_12633	chr5H	565931953-565931975	AGGTGTCGGACGCCACACAAAAG	23	RF01987	ZEB2_AS1_4	583-659	CAAA01049833
novelMiR_12640	chr5H	567255397-567255419	AAATTGATGACCTAGATACACGT	23	RF01849	alpha_tmRNA	751387-751720	CP000236
novelMiR_12644	chr5H	568034120-568034141	TTATGAACTACATACGGATGTA	22	RF00906	MIR1122	2920848-2920734	FN564434
novelMiR_12676	chr5H	572390618-572390640	ACTTTCTCTGTAAACTAATATAA	23	RF01403	STnc290	254-194	AFCO01001485
novelMiR_12862	chr5H	593484397-593484418	TGATCTTTTTGCATGTCATTTA	22	RF00026	U6	7370-7478	AEYP01008926
novelMiR_12989	chr5H	613437948-613437970	ACGTGTTAGTCCTTTAGTCCCAG	23	RF00436	UnaL2	18174-18121	AGKD01009627
novelMiR_13060	chr5H	622520531-622520549	TGAAGCTGCCAGCATGATC	19	RF00640	MIR167_1	8589-8436	AGAT01006769
novelMiR_13075	chr5H	625581253-625581275	ACGGTGCGCCACTACTAACAAAC	23	RF01855	Plant_SRP	10818-11120	AEWC01004717
novelMiR_13162	chr5H	638557022-638557041	GCTATCTATCCTGAGCTCCA	20	RF00689	MIR390	415787-415961	ADDN01000016
novelMiR_13220	chr5H	645086340-645086362	GTTTAATAACTGAGTTGTGCCTG	23	RF00004	U2	3960-3807	AAQR03084652
novelMiR_13311	chr5H	656130932-656130954	ATGTAGACATCTAGTGAAATCGC	23	RF01426	snoR126	14094-14194	AEMH01016219
novelMiR_13323	chr5H	656875111-656875133	GACGTGGCCGGACCTTTAGTCCC	23	RF00100	7SK	8614-8871	AAWZ02012203
novelMiR_13400	chr5H	666371384-666371405	TTTAGTCCCGGTTTGTATCACA	22	RF01857	Archaea_SRP	345-38	AACY024017574
novelMiR_13404	chr5H	666458863-666458884	TTTAGTCCCGGTTTGTATCACA	22	RF01857	Archaea_SRP	345-38	AACY024017574
novelMiR_13405	chr5H	667020600-667020619	ACCTCTGTAAACAAATATAA	20	RF00906	MIR1122	629-721	AEOM01265462
novelMiR_30245	chr5H	699944-699964	AAGAATTATGGAACGGAGGGA	21	RF00906	MIR1122	127401-127277	ADDN01001167
novelMiR_30362	chr5H	13601602-13601623	TATAGTCCACTAGTGAAATCTA	22	RF00906	MIR1122	1079-1213	AEOM01215045
novelMiR_30369	chr5H	14218259-14218281	ACGATAGTTGTTGCCTAGACGAT	23	RF00515	PyrR	1092671-1092777	CP001638
novelMiR_30441	chr5H	26880584-26880605	GTAGTCTATAGTGAAATCTCTA	22	RF00075	mir-166	288-178	EU548780
novelMiR_30486	chr5H	37167921-37167943	ATTACATACGGAGCAAAATGAGT	23	RF00108	SNORD116	583-496	AALT01456434
novelMiR_30640	chr5H	78262923-78262945	AGTCTTTTTAGAAGTTTCACTAG	23	RF00906	MIR1122	241-365	AEOM01145545
novelMiR_30706	chr5H	94044368-94044389	TTAGAGATTTCACTATGGACTA	22	RF00108	SNORD116	583-496	AALT01456434
novelMiR_30881	chr5H	152111269-152111291	TTAGTGAACTACATACGGATGTA	23	RF00906	MIR1122	1079-1213	AEOM01215045
novelMiR_30922	chr5H	165985640-165985659	CTCTATATGTGAACTTTCTA	20	RF00001	5S_rRNA	4356-4487	ABRP01048226
novelMiR_31086	chr5H	220558374-220558396	TTTTATTCCGTATGTAGTCTATA	23	RF00906	MIR1122	2920848-2920734	FN564434
novelMiR_31274	chr5H	285560051-285560072	ACTTATATTTAGGAATGGAGAA	22	RF00906	MIR1122	13012-13140	BACC01002722
novelMiR_31298	chr5H	291893820-291893841	TGTTTGCTGAAAGAAATTGTCA	22	RF00535	snoMe28S-Am982	16494-16566	AELG01001265
novelMiR_31359	chr5H	312587813-312587833	CTTCATCTGTAAACTAATATA	21	RF00230	T-box	10976-10762	ABDV01000047
novelMiR_31433	chr5H	339721821-339721842	TATTAGTTTACGGAGGGAGTAA	22	RF00906	MIR1122	142410-142318	GQ409824
novelMiR_31540	chr5H	380071945-380071966	TATTAGTTTACGGAGGGAGTAA	22	RF00906	MIR1122	9059-8967	BACC01004562
novelMiR_31588	chr5H	395929398-395929420	TTTGCTCCGTATGTAGTCTTTTA	23	RF00100	7SK	7544-7237	AANN01201806
novelMiR_31688	chr5H	423935392-423935414	AGACCTTGTAGAGATTGCACTAT	23	RF01071	OLE	2181528-2180924	CP002118
novelMiR_31783	chr5H	451187088-451187107	AGCCGGAAGCCCCTAAATAG	20	RF02271	uc_338	17184-16999	ACFV01092590
novelMiR_31831	chr5H	460606285-460606304	CATAGTGGAATCTCTAAAAA	20	RF00906	MIR1122	457-346	HQ389895
novelMiR_31931	chr5H	489103468-489103487	AAGATGCAGGCCAGAAAGGT	20	RF00485	K_chan_RES	1421-1308	BAAF04016466
novelMiR_31956	chr5H	492890672-492890691	TTATACAAACCGGGACTAAA	20	RF00885	MIR821	68991-69272	ABXC01004551
novelMiR_31983	chr5H	498742567-498742589	ATTGTATTCTTTAATTATTTCTC	23	RF00028	Intron_gpI	2-313	DQ987460
novelMiR_32003	chr5H	505033253-505033272	CTCCCCTTCGTCGGTGGCGC	20	RF00012	U3	2205-1989	ABRO01371796
novelMiR_32020	chr5H	510172724-510172746	TTAGTGAACTACATACGGATGTA	23	RF00028	Intron_gpI	2-511	FJ039323
novelMiR_32192	chr5H	545949808-545949829	TCCGTTGCCATCCCCCTCGCCA	22	RF00026	U6	19492-19597	AEHL01161360
novelMiR_32199	chr5H	547596718-547596740	GTGTGCCTCTCGGATCTGGTGGG	23	RF00614	SNORA11	4414-4327	AAQR03145186
novelMiR_32260	chr5H	556107445-556107467	TTTAGTCTCATGTGAAACAAACA	23	RF00405	SNORA44	53902-53767	AC1383810
novelMiR_32281	chr5H	559430334-559430355	GATACTACCTTCATAATGCATA	22	RF00100	7SK	21097-21355	AFSB01228693
novelMiR_32291	chr5H	559665093-559665114	GATACTACCTTCATAATGCATA	22	RF00100	7SK	21097-21355	AFSB01228693
novelMiR_32324	chr5H	562369123-562369145	GACACCGGCGGCCACTGAAGACG	23	RF01059	mir-598	653-563	AAZO01003675
novelMiR_32345	chr5H	565947668-565947688	TCCGGTCCGAATTAGTTGACA	21	RF00026	U6	19800-19902	CAAA01002205
novelMiR_32542	chr5H	595203356-595203374	TGAAGCTGCCAGCATGATC	19	RF00640	MIR167_1	138-252	GQ905535
novelMiR_32572	chr5H	600958139-600958160	TTTAGTCCCGGTTTGTATCACA	22	RF00885	MIR821	68991-69272	ABXC01004551
novelMiR_32693	chr5H	620939654-620939675	ATTTTGCTTCGTATGTAGTCTA	22	RF00906	MIR1122	304-190	AEOM01283146
novelMiR_32700	chr5H	621926152-621926174	ACACTTATTTTAGGACAGAGGGA	23	RF00906	MIR1122	56-160	HQ390264
novelMiR_32797	chr5H	635848516-635848538	ACTTTCTCTGTAAACTAATATAA	23	RF00906	MIR1122	120580-120672	EU835198
novelMiR_32800	chr5H	636491725-636491747	ATGACGAGGTCTCTGTAGATGAT	23	RF00100	7SK	1323-1024	AAQR03142213
novelMiR_32820	chr5H	639620398-639620420	ACTACCTCTGTAAACTAATATAA	23	RF00906	MIR1122	9059-8967	BACC01004562
novelMiR_32841	chr5H	641693724-641693745	CATCTGCCGATGACTTCTCGTA	22	RF01213	snoR103	6563-6461	AEWC01017723
novelMiR_32873	chr5H	645176503-645176525	GTTTAATAACTGAGTTGTGCCTG	23	RF00004	U2	3960-3807	AAQR03084652
novelMiR_32961	chr5H	656080862-656080884	ATGTAGACATCTAGTGAAATCGC	23	RF01426	snoR126	14094-14194	AEMH01016219
novelMiR_32963	chr5H	656465731-656465753	GATGATGGCGGCTTGTAAAACGT	23	RF01849	alpha_tmRNA	353054-352706	AAYB01000003
novelMiR_33036	chr5H	665853450-665853472	ACTTGGGACTCCGACGATGAACG	23	RF00174	Cobalamin	283137-282959	AGJB01000001
novelMiR_13444	chr6H	1943790-1943812	ACGGCGTGCTGCTATCGATACGG	23	RF00017	Metazoa_SRP	30123-30422	AAGD02011436
novelMiR_13445	chr6H	2048658-2048680	ACGGCGTGCTGCTATCGATACGG	23	RF00017	Metazoa_SRP	30123-30422	AAGD02011436
novelMiR_13452	chr6H	4144042-4144061	TTTAGAACCGGTTTATATCA	20	RF00230	T-box	34949-34703	ABQR01000004
novelMiR_13506	chr6H	9890446-9890467	TTTAGAACCGGTTTGTGATACA	22	RF01766	cspA	1243031-1243399	CP001654
novelMiR_13518	chr6H	11284233-11284255	ACGTGTTTTTGGCTTTTTAGAGT	23	RF00334	SNORA3	282-172	ADFV01167224
novelMiR_13560	chr6H	16384170-16384191	TTAGAGATTCCACTATGAACTA	22	RF00906	MIR1122	2920848-2920734	FN564434
novelMiR_13591	chr6H	19125696-19125715	ATGGACTACATACAGATGTA	20	RF00906	MIR1122	88-222	AEOM01074803
novelMiR_13610	chr6H	21311945-21311966	AGTTATTTTCGAACGGAGGTAA	22	RF00906	MIR1122	1108-974	AB570372
novelMiR_13719	chr6H	35317883-35317905	ACTCTCTCTGTTTCAAAATAACT	23	RF00906	MIR1122	18255-18370	BACC01005816
novelMiR_13748	chr6H	37821453-37821472	TTATACAAACCGGGACTAAA	20	RF01255	snR35	864666-864477	CU928168
novelMiR_13760	chr6H	39451716-39451738	ATCGTGCGTGCGGTTACAAGTAG	23	RF01754	radC	10892-10744	AAGE02031650
novelMiR_13795	chr6H	46537412-46537434	AAATTAACGACCTAGAACTACGC	23	RF00230	T-box	533-307	AGTN01573564
novelMiR_14050	chr6H	104007353-104007372	TTGAACATCCCAGAGCCACC	20	RF00410	SNORA2	40563-40697	AAKN02019318
novelMiR_14052	chr6H	104329950-104329969	TGCCTGGCTCCCTGTATGCC	20	RF00247	mir-160	45836-45747	ADDN01000770
novelMiR_14068	chr6H	109370147-109370169	GACGACTAGATAGCGACAGGCTC	23	RF02001	group-II-D1D4-3	47311-47480	AEWX01000005
novelMiR_14147	chr6H	130989379-130989401	AAATTAACGACTTAGATACACGT	23	RF00028	Intron_gpI	3-513	AF303671
novelMiR_14164	chr6H	136921517-136921538	TGAAGCTGCCAGCATGATCTGC	22	RF00640	MIR167_1	16815-16538	AGAT01002679
novelMiR_14206	chr6H	152609559-152609581	AATCTTCGCGTCTGGACTGACGA	23	RF00026	U6	140-244	AANG01051290
novelMiR_14240	chr6H	161839334-161839353	TAGTTGAGCTTCTAGAATAA	20	RF00028	Intron_gpI	601-358	AACY023747288
novelMiR_14412	chr6H	217565537-217565559	AAATTGACTATCTAGGTACACGT	23	RF00026	U6	16132-16029	AEYP01054967
novelMiR_14665	chr6H	288979547-288979569	AAATTGACGACCTAGATACACAT	23	-	-	-	-
novelMiR_15025	chr6H	401477872-401477892	TTCTCAAATCTTATCCAGACA	21	RF00100	7SK	7591-7872	ABRP01054531
novelMiR_15242	chr6H	469990567-469990589	ACTCCACATTATCAAGGTTGTAG	23	-	-	-	-
novelMiR_15288	chr6H	482361893-482361915	AAAAGGTCTTATATTTTGGAACA	23	RF00906	MIR1122	342-250	AEOM01142364
novelMiR_15307	chr6H	485183645-485183667	GGTGACTTCGTAAATCTCAAGAT	23	-	-	-	-
novelMiR_15351	chr6H	495590123-495590142	ATGGACTACATACGGATGCA	20	RF02194	HPnc0260	104062-103911	CP002355
novelMiR_15425	chr6H	511903360-511903382	TTTAGTCCCGATTTGTATCACCA	23	-	-	-	-
novelMiR_15532	chr6H	535938744-535938766	ATCTATGGGCTGGTGCAAGCATA	23	RF01912	mir-2807	3259-3143	BAAB01091785
novelMiR_15536	chr6H	536766880-536766902	AAATTAACGACCTAGATACACGT	23	RF00028	Intron_gpI	3-513	AF303671
novelMiR_15537	chr6H	536868870-536868891	TATTAGTTTACGGAGGGAGTAA	22	RF01766	cspA	138041-138481	AGVO01000050
novelMiR_15575	chr6H	542578312-542578334	ATGGAACAGTTGCAGAGACGGAT	23	RF00685	mir-36	113560-113460	ABEG02001577
novelMiR_15598	chr6H	545584876-545584898	TTTGCTCCGTATGTAGTCTTTTA	23	RF00906	MIR1122	116-230	AEOM01165112
novelMiR_15682	chr6H	560618107-560618129	ACGGCGTGCTGCTATCGATACGG	23	RF00028	Intron_gpI	1-480	AY238543
novelMiR_15703	chr6H	562728518-562728540	AACACCGGTCTTAGATATGTGAA	23	RF01959	SSU_rRNA_archaea	2597176-2595675	FP929059
novelMiR_15704	chr6H	562737744-562737766	AACACCGGTCTTAGATATGTGAA	23	RF01959	SSU_rRNA_archaea	2597176-2595675	FP929059
novelMiR_15764	chr6H	570312758-570312779	TATGTAGTCCACTAGTGAAATA	22	RF00906	MIR1122	13012-13140	BACC01002722
novelMiR_15799	chr6H	576089358-576089380	ATGTAGACATCTAGTGAAATCGC	23	RF00906	MIR1122	1079-1213	AEOM01215045
novelMiR_15802	chr6H	577107467-577107489	AGTGGACATACCCTTTAGAACCG	23	RF00230	T-box	34949-34703	ABQR01000004
novelMiR_15843	chr6H	580576205-580576224	TTGAGCGACAACTAATATGG	20	RF00906	MIR1122	2166-2280	GU797178
novelMiR_15846	chr6H	581170760-581170781	TTTCTTTACGGAGGGAGTACAA	22	RF00906	MIR1122	629-721	AEOM01265462
novelMiR_33115	chr6H	7322902-7322924	AGGTGTCGGGCGCCACACAAAAA	23	RF01959	SSU_rRNA_archaea	653681-655178	CP002670
novelMiR_33173	chr6H	15557662-15557681	TGAATTTGTCCATAGCATCA	20	RF02146	MEG8_2	219-316	HQ407414
novelMiR_33201	chr6H	19200066-19200085	TTTAGAACCGGTTTATATCA	20	RF00230	T-box	34949-34703	ABQR01000004
novelMiR_33276	chr6H	30417383-30417404	TTAGAGATTTCATTACGGACTA	22	RF02112	DLG2-AS1_1	290139-289920	AAFR03045142
novelMiR_33338	chr6H	43642421-43642443	ATTCCCTCTGTAAACTAATATAA	23	RF01849	alpha_tmRNA	588-289	AACY020996257
novelMiR_33401	chr6H	56646002-56646021	TGAATTTGTCCATAGCATCA	20	RF01492	rli28	603-422	AEWT01000039
novelMiR_33404	chr6H	56783403-56783422	TGAATTTGTCCATAGCATCA	20	RF01492	rli28	603-422	AEWT01000039
novelMiR_33470	chr6H	71768770-71768791	TCCGTTGCCATCCCCCTCGCCA	22	RF00010	RNaseP_bact_a	2433638-2433334	CP000284
novelMiR_33508	chr6H	78229146-78229165	TTTGAGGGTTCTAGTCTTTA	20	RF00010	RNaseP_bact_a	1322420-1321960	CP002606
novelMiR_33523	chr6H	82922233-82922254	TTATTTGAGGCTGTGGAAATTA	22	RF00028	Intron_gpI	9-296	AJ847861
novelMiR_33527	chr6H	83249512-83249533	TTATTTGAGGCTGTGGAAATTA	22	RF00028	Intron_gpI	9-296	AJ847861
novelMiR_33554	chr6H	88150615-88150637	AAAAATTGACTCTATGACAAATG	23	RF01504	Afu_254	511032-511188	ACJE01000004
novelMiR_33611	chr6H	103062595-103062617	AAGTCTCGTCGATCGCTTTAAGT	23	RF01644	ceN59	16325-16467	AAGD02000099
novelMiR_33634	chr6H	110320998-110321019	TAATGGACTACATACAGATGTA	22	RF00906	MIR1122	88-222	AEOM01074803
novelMiR_33671	chr6H	117986076-117986098	TTCATTAGAAGACTACATACGAA	23	RF01766	cspA	20646-21065	CABR01000106
novelMiR_33692	chr6H	124454658-124454677	CGTTCGTGATGTCGTTCGGC	20	RF01849	alpha_tmRNA	75-358	AACY021588678
novelMiR_33710	chr6H	132658865-132658887	ATTATATTTTTGCTGAGTTGGAT	23	RF00004	U2	3445-3627	ABRO01074907
novelMiR_33915	chr6H	197165247-197165268	TAGTGGACTACATACGGATGCA	22	RF01685	6S-Flavo	599-703	ABAV01046628
novelMiR_33922	chr6H	200929590-200929608	CGAACCATGAACGAGGAAA	19	RF00001	5S_rRNA	17264-17380	AFRD01000496
novelMiR_33929	chr6H	201957343-201957362	TTTGAGGGTTCTAGTCTTTA	20	RF00100	7SK	1460-1166	AALT01318295
novelMiR_34259	chr6H	311424415-311424433	CGAACCATGAACGAGGAAA	19	RF00001	5S_rRNA	17264-17380	AFRD01000496
novelMiR_34263	chr6H	312155918-312155938	AAAGACTAGAACCCTCAAACA	21	RF00100	7SK	1460-1166	AALT01318295
novelMiR_34348	chr6H	335746217-335746239	TTATTGAACTACATACGGATGTA	23	RF00003	U1	19109-18947	AAFC03107718
novelMiR_34349	chr6H	335746217-335746239	TTATTGAACTACATACGGATGTA	23	RF00906	MIR1122	262157-262056	ADDN01000088
novelMiR_34420	chr6H	362356508-362356530	TTCAAAATGAGACTGTTGCAGTA	23	RF02005	group-II-D1D4-6	75456-75670	AEWI01000007
novelMiR_34422	chr6H	362814468-362814490	ACCGAATCTGACTGAAAGTTAAA	23	RF01210	snoU13	3993-4095	AC092654
novelMiR_34451	chr6H	373197664-373197686	ACTCTTCAACTGTGTGGTACTGA	23	RF00100	7SK	81-454	AAIY01635724
novelMiR_34456	chr6H	374244866-374244887	TATTAGTTTACAGAGGGAGTAA	22	RF00906	MIR1122	6313-6405	AY663392
novelMiR_34578	chr6H	415848210-415848232	AAATTGACGATCTAGATACACGT	23	RF01849	alpha_tmRNA	751387-751720	CP000236
novelMiR_34592	chr6H	418404200-418404222	AAATTGACAACCTAGAACTACGC	23	RF02194	HPnc0260	1102-980	AACY023506325
novelMiR_34805	chr6H	487014549-487014571	AAAAATTGACTCTATGACAAATG	23	RF00234	glmS	289388-289549	ADCV01000013
novelMiR_34814	chr6H	489033501-489033523	AAATTAACGACCTAGATACACGT	23	RF02194	HPnc0260	858-1034	AEGL01000416
novelMiR_34815	chr6H	489085275-489085297	AAATTAACGACCTAGATACACGT	23	RF02194	HPnc0260	858-1034	AEGL01000416
novelMiR_34937	chr6H	528838132-528838153	TATTAGTTTACGGAGGGAGTAA	22	RF00906	MIR1122	142410-142318	GQ409824
novelMiR_34988	chr6H	536817896-536817917	TATTAGTTTACGGAGGGAGTAA	22	RF01766	cspA	138041-138481	AGVO01000050
novelMiR_35061	chr6H	548192631-548192652	CATGTGCTCTCCTTCTCCAGCA	22	RF00647	MIR164	79278-79187	ABXC01002969
novelMiR_35071	chr6H	550170414-550170436	ACTGTACTGTGTGACGCCTAGAG	23	RF02154	NCRUPAR_1	2266-2124	AAPY01231891
novelMiR_35090	chr6H	553432700-553432722	TTAAGACACAAACCGGGACTAAA	23	RF00885	MIR821	68991-69272	ABXC01004551
novelMiR_35177	chr6H	567402289-567402310	TCCGTTTCTAAATATAAGTCTA	22	RF02180	ST7-AS1_2	161854-161953	AC182002
novelMiR_35222	chr6H	575062832-575062854	AGTTTTTGAATTCCGATCATTTA	23	RF00436	UnaL2	47-101	CAEA01058700
novelMiR_35223	chr6H	575457594-575457616	AAAAGTCTCATGTGAAACAAACA	23	RF00001	5S_rRNA	3306-3423	ACYM01143068
novelMiR_35231	chr6H	576041601-576041623	ATGTAGACATCTAGTGAAATCGC	23	RF00906	MIR1122	1079-1213	AEOM01215045
novelMiR_35251	chr6H	578247682-578247704	GAATGATCTCATTGAGGAGTGGT	23	RF00952	mir-650	12285-12379	ACTA01052644
novelMiR_35259	chr6H	579817483-579817504	TTTGCTCCGTATGTAGTCTTCA	22	RF00906	MIR1122	13012-13140	BACC01002722
novelMiR_15889	chr7H	3176754-3176776	AACAGTTTTTCGCTGTAGGAGGA	23	RF00017	Metazoa_SRP	21341-21040	AGCE01129007
novelMiR_15902	chr7H	4251695-4251717	GGTTTTTGAACCGGGACTAAAGT	23	RF00885	MIR821	68991-69272	ABXC01004551
novelMiR_15907	chr7H	4869767-4869788	TTTAGAACCGGTTTGTGATACA	22	RF00230	T-box	34949-34703	ABQR01000004
novelMiR_15948	chr7H	9458413-9458434	TATGTAGTCCACTAGTGAAATA	22	RF00906	MIR1122	457-346	HQ389895
novelMiR_15984	chr7H	14173328-14173349	TAATGGACTACATACAGATGTA	22	RF00906	MIR1122	88-222	AEOM01074803
novelMiR_16019	chr7H	16920437-16920459	ACGGGTTCTGACGTTTCTAAAAG	23	RF01959	SSU_rRNA_archaea	315330-316822	BX571657
novelMiR_16114	chr7H	26171255-26171277	ATAGTCCCGGTTGACGAACATAG	23	RF00028	Intron_gpI	1680-1993	AB287418
novelMiR_16129	chr7H	28200368-28200390	AGTGGTAGCCACTGGACACATTT	23	RF00003	U1	1392-1523	AAIY01340190
novelMiR_16158	chr7H	30873307-30873329	TTAGTGAACTACATACGGATGTA	23	RF00906	MIR1122	1079-1213	AEOM01215045
novelMiR_16179	chr7H	33266745-33266764	AAATTAAGTGGCTCAAAAAT	20	RF00906	MIR1122	7785-7899	AJ507395
novelMiR_16189	chr7H	34416186-34416208	CCGTATGTAGTTCATTAGTGAAA	23	RF00906	MIR1122	13012-13140	BACC01002722
novelMiR_16312	chr7H	56263169-56263191	TTTGCTTCGTATGTAGACTTCTA	23	RF00028	Intron_gpI	1-514	HQ267156
novelMiR_16381	chr7H	67634475-67634497	AAAACAACACCGGTCTTAGATAT	23	RF00402	SNORA25	8614-8493	AAHX01113415
novelMiR_16626	chr7H	128760837-128760859	AAATTGATGATCTAGGTACACGT	23	RF00100	7SK	3975-4148	AALT01510732
novelMiR_16668	chr7H	141980352-141980374	TTTGTTTCGTATGTAGTCATCTA	23	RF00906	MIR1122	1390-1514	AK363144
novelMiR_16673	chr7H	142568565-142568584	CGAAATTTTGTCTCGGAACG	20	RF00059	TPP	70-204	CAFC02244351
novelMiR_16826	chr7H	190309290-190309312	TTAGTGAACTACATACGGATGTA	23	RF00906	MIR1122	457-346	HQ389895
novelMiR_17013	chr7H	246392959-246392981	ACTCCTTCTGTAAACTAATATAA	23	RF00564	SCARNA11	4483-4616	AEQU010394642
novelMiR_17133	chr7H	286926127-286926144	AGTGGAATCTCTAAAAGA	18	RF00906	MIR1122	23310-23434	AM932683
novelMiR_17445	chr7H	396030317-396030337	TTCTCAAATCTTATCCAGACA	21	RF00100	7SK	7591-7872	ABRP01054531
novelMiR_17603	chr7H	441416355-441416377	AGTTCTGGATTGGAGGGTTTGAA	23	RF00761	mir-340	29446-29542	AAFR03030944
novelMiR_17640	chr7H	454909752-454909773	TATTAGTTTACGGAGGGAGTAA	22	RF00906	MIR1122	142410-142318	GQ409824
novelMiR_17903	chr7H	532917291-532917313	CAAGGCCTGAAGCTAAGCAACGT	23	RF00001	5S_rRNA	59257-59128	CABZ01060952
novelMiR_18053	chr7H	571714520-571714542	GACGAGTAGCCTCGTGGATGGAC	23	RF00177	SSU_rRNA_bacteria	1798388-1796872	AP012047
novelMiR_18055	chr7H	573624755-573624777	GGCGGCTCTGTCTCGTAAAACGC	23	RF01192	SNORD11B	960-875	AAVX01012835
novelMiR_18113	chr7H	589469298-589469320	ACGGATCATCGATCGAATTAACG	23	RF00023	tmRNA	230574-230944	FP236530
novelMiR_18118	chr7H	591181658-591181680	AGTCCATAGTGTAATCTCTAAAA	23	RF00097	snoR71	9370-9266	CACC01001418
novelMiR_18138	chr7H	593828543-593828562	TCCGATCGGAATTAATTGAC	20	RF00002	5_8S_rRNA	1-135	GQ426747
novelMiR_18174	chr7H	599131998-599132019	AGGAAGTGGTGTAGACTGCACG	22	RF00001	5S_rRNA	125457-125329	AFTD01006424
novelMiR_18230	chr7H	609613164-609613185	TTAGAGATTCCACTATGAACTA	22	RF00906	MIR1122	1079-1213	AEOM01215045
novelMiR_18320	chr7H	622296952-622296974	AGTCTTCGCGTCTGGATGGACGA	23	RF02166	PVT1_3	8179-8081	ACFV01079860
novelMiR_18407	chr7H	632333384-632333406	AGTTCTGGATTGGAGGGTTTGAA	23	RF00001	5S_rRNA	1253-1350	ABRP01238433
novelMiR_18498	chr7H	643578031-643578053	AAATTGACGACCTAGATACATGT	23	RF00028	Intron_gpI	1-397	GQ285246
novelMiR_18521	chr7H	646660070-646660090	AAAGTTAGACCCGAAGACAGT	21	RF00001	5S_rRNA	1938-1833	ACYM01123164
novelMiR_35374	chr7H	9895409-9895431	AAAGACATATATTTAGGAACGGA	23	RF00906	MIR1122	414-534	BABO01020177
novelMiR_35392	chr7H	11541384-11541404	TTAGTCCATCTTGGCAAAGCT	21	RF00001	5S_rRNA	114634-114749	CP003108
novelMiR_35523	chr7H	25606567-25606589	AAATTGACAACCTAGAACTACGC	23	RF00028	Intron_gpI	2-504	AJ290270
novelMiR_35543	chr7H	26513191-26513213	ATGGTAACTCCGGATCTATCTAT	23	RF00020	U5	38-149	ABRN01396520
novelMiR_35643	chr7H	39465377-39465396	TAGATACTCTCTAAGGCTTG	20	RF00004	U2	7057-6863	AEHK01353340
novelMiR_35669	chr7H	42781381-42781402	ATGAGACGTTGTTCGACAGAAT	22	RF00007	U12	3224-3076	ABRT010179100
novelMiR_35851	chr7H	71281923-71281944	TTATGAACTACATACGGATGTA	22	RF00906	MIR1122	2920848-2920734	FN564434
novelMiR_35962	chr7H	99277713-99277735	AAAAGTCTCATGTGAAACAAACA	23	RF00001	5S_rRNA	3306-3423	ACYM01143068
novelMiR_35989	chr7H	106241748-106241770	ACTTTTAGTCTCGGTTGTGTTAC	23	RF00010	RNaseP_bact_a	469-720	AACY020755061
novelMiR_36086	chr7H	130239624-130239645	TTTCACTAGGGGACTACATACA	22	RF00906	MIR1122	1079-1213	AEOM01215045
novelMiR_36100	chr7H	135181444-135181466	AGGTGTCGGGCGCCACACAAAAA	23	RF01959	SSU_rRNA_archaea	653681-655178	CP002670
novelMiR_36158	chr7H	148701374-148701396	GTGTCGCGACCACGTCTCAAACC	23	RF01417	RSV_RNA	1087-798	AANN01257162
novelMiR_36282	chr7H	191762128-191762147	CGTAGTGGAATCTCTAAAAA	20	RF00906	MIR1122	1079-1213	AEOM01215045
novelMiR_36378	chr7H	220840415-220840434	TTTAGTCCCGGTTTGTGTCA	20	RF00029	Intron_gpII	100654-100560	AB197035
novelMiR_36415	chr7H	233940810-233940832	TACGGACTATATACGGATGTATA	23	RF00906	MIR1122	1079-1213	AEOM01215045
novelMiR_36441	chr7H	245712228-245712250	TTTACTAGGAGTCTACATACGAA	23	RF00906	MIR1122	116-230	AEOM01165112
novelMiR_36460	chr7H	251442935-251442955	GGATAGAGCATGGAGAACGTA	21	RF00560	SNORA17	31564-31433	AL808118
novelMiR_36520	chr7H	270175705-270175727	AAAAATTGACTCTATGACAAATG	23	RF00408	SNORA1	2066-1951	AAIY01512077
novelMiR_36607	chr7H	304808838-304808860	AAGACAAGTATTTCCGGACGGAG	23	RF00906	MIR1122	363-250	AEOM01201062
novelMiR_36611	chr7H	306763431-306763452	GTTGGTTACTGAATGTTGTTCA	22	RF01417	RSV_RNA	882-594	AANN01228038
novelMiR_36656	chr7H	323727480-323727502	AAACGGACGACGGCGGACGAAAT	23	RF00005	tRNA	1411350-1411279	CP001251
novelMiR_36688	chr7H	334130718-334130739	TTTCACTAGAGGGCTACATACA	22	RF00906	MIR1122	88-222	AEOM01074803
novelMiR_36806	chr7H	368853401-368853423	TTCCTCTAGATCGTGTTTCTGCA	23	RF00059	TPP	118-23	ADGO01001385
novelMiR_36902	chr7H	410748871-410748893	AAATTAACAATCTAGAACTACGC	23	RF00028	Intron_gpI	2-504	AJ290270
novelMiR_37081	chr7H	469056488-469056510	ACACTACACTGTGTGACGTCTAA	23	RF00996	mir-631	7158-7088	AEYP01046628
novelMiR_37092	chr7H	471565847-471565869	ATGTAGACATCTAGTGAAATCGC	23	RF00906	MIR1122	457-346	HQ389895
novelMiR_37218	chr7H	507903705-507903722	ACAGACCCTTTAGAACCA	18	RF00230	T-box	34949-34703	ABQR01000004
novelMiR_37377	chr7H	552661232-552661254	ATTCCCTCTGTAAACTAATATAA	23	RF01849	alpha_tmRNA	588-289	AACY020996257
novelMiR_37455	chr7H	571586376-571586397	TAATGGACTACATATGGATGTA	22	RF01685	6S-Flavo	599-703	ABAV01046628
novelMiR_37461	chr7H	574422689-574422711	ACTTGTCCGACTGCGTAAATACG	23	RF00337	snoZ112	390-548	AFSP01090930
novelMiR_37561	chr7H	598019427-598019444	CGAACGAACGATTTGAAT	18	RF01265	snR42	864427-864130	CABE01000024
novelMiR_37650	chr7H	613773109-613773131	GCGGGCGTCCGCTGACTTGACAT	23	RF00100	7SK	11788-11547	CAEC01514611
novelMiR_37702	chr7H	620613092-620613114	GAAGAACGGCTCGCCGGAGTAGC	23	RF00017	Metazoa_SRP	567-840	AAQR03080594
novelMiR_37709	chr7H	622016910-622016928	TGCACTGCCTCTTCCCTGG	19	RF00690	MIR408	81367-81533	ADDN01000507
novelMiR_37743	chr7H	626542251-626542273	ATTTTACTAGAAGACTACATACG	23	RF00619	U6atac	7740-7626	AGCE01032509
novelMiR_37796	chr7H	633278799-633278818	TTATACAAACCGGGACTAAA	20	RF00436	UnaL2	6205-6257	CAEA01016794
novelMiR_37844	chr7H	638334670-638334689	TTATACAAACCGGGACTAAA	20	RF00885	MIR821	68991-69272	ABXC01004551
novelMiR_37848	chr7H	638532484-638532505	TTTTTGAGTCACTTATTTTGAA	22	RF00906	MIR1122	11123-11020	BACC01002951
novelMiR_37863	chr7H	639878095-639878114	TTATACAAACCGGGACTAAA	20	RF01417	RSV_RNA	20165-19883	AFEY01402501
novelMiR_37866	chr7H	640398044-640398065	TCCGTTGCCATCCCCCTCGCCA	22	RF00026	U6	19492-19597	AEHL01161360
novelMiR_37920	chr7H	646743401-646743421	AAAGTTAGACCCGAAGACAGT	21	RF00001	5S_rRNA	1938-1833	ACYM01123164
