# Supplementary material for: Analysis of Small RNAs of Barley Genotypes Associated with Resistance to Barley Yellow Dwarf Virus
Source: Plants (Basel). 2020 Jan 2;9(1):60. doi: 10.3390/plants9010060 (PMC7020447; doi:10.3390/plants9010060)
Supplement: Supplementary file 1 [file plants-09-00060-s001.zip › Supplementray files/Supplementary file S5.xlsx]

## Sheet: differently expressed miRNAs
	Control	Target	Up-regulated	Down-regulated	Control	Target	Up-regulated	Down-regulated	Control	Target	Up-regulated	Down-regulated	Control	Target	Up-regulated	Down-regulated
	Wysor Healthy	Wysor Aphids	novel miRNA30197	novel miRNA16312	Vir8:3 Healthy	Vir8:3 Aphids	novel miRNA4701		Vir8:3 + Vir13:8 Healthy + Aphids	Wysor BYDV	novel miRNA10589	Hvu-miR6189	Wysor Healthy + Aphids	Vir8:3 + Vir13:8 BYDV	novel miRNA144	novel miRNA11034
			novel miRNA7966	novel miRNA2147			novel miRNA2944				novel miRNA10778				novel miRNA1724	novel miRNA29363
			Hvu-MiR6188	novel miRNA32020			novel miRNA30197				novel miRNA11034				novel miRNA2226	novel miRNA37863
				novel miRNA7569			Hvu-MiR6188				novel miRNA14068				novel miRNA2944	Hvu-miR169
	Wysor Aphids	Wysor BYDV	novel miRNA10589		Vir8:3 Aphids	Vir8:3 BYDV	novel miRNA10778				novel miRNA144				novel miRNA4701
			novel miRNA10778				novel miRNA15425				novel miRNA14412				novel miRNA7557
			novel miRNA14068		Vir8:3 Healthy	Vir8:3 BYDV	novel miRNA144	Hvu-MiR6203			novel miRNA1724				novel miRNA7557
			novel miRNA144				novel miRNA10778	Hvu-MiR6189			novel miRNA18320				novel miRNA10778
			novel miRNA2226				novel miRNA14068				novel miRNA21166				novel miRNA12195
			novel miRNA24228				novel miRNA1724				novel miRNA2226				novel miRNA16360
			novel miRNA22504				novel miRNA18320				novel miRNA22504				novel miRNA22504
			novel miRNA28313				novel miRNA24228				novel miRNA23946				novel miRNA24228
			novel miRNA2944				novel miRNA28363				novel miRNA23949				novel miRNA28472
			novel miRNA31540				novel miRNA2944				novel miRNA24228				novel miRNA32345
			novel miRNA36460				novel miRNA30197				novel miRNA25541
			novel miRNA4701				novel miRNA32841				novel miRNA25576
			novel miRNA4905				novel miRNA36460				novel miRNA2704
			novel miRNA5182				novel miRNA4701				novel miRNA2780
			novel miRNA7557				novel miRNA7557				novel miRNA28313
			novel miRNA7558				novel miRNA7558				novel miRNA28363
	Wysor Healthy	Wysor BYDV	novel miRNA12195	novel miRNA791			Hvu-MiR6188				novel miRNA2944
			novel miRNA3139	novel miRNA30215	Vir13:8 Healthy	Vir13:8 Aphids	N.A.				novel miRNA29621
			novel miRNA23946	novel miRNA24497	Vir13:8 Aphids	Vir13:8 BYDV	novel miRNA144				novel miRNA30197
			novel miRNA22504	novel miRNA9448			novel miRNA10778				novel miRNA313148
			novel miRNA32841	novel miRNA7569			novel miRNA18320				novel miRNA3139
			novel miRNA36656	novel miRNA29140			novel miRNA2226				novel miRNA32542
			novel miRNA28313	novel miRNA2147			novel miRNA22504				novel miRNA32841
			novel miRNA4905	novel miRNA27224			novel miRNA2944				novel miRNA33173
			novel miRNA953	novel miRNA32020			novel miRNA30197				novel miRNA33401
			novel miRNA26948	novel miRNA16312			novel miRNA36460				novel miRNA33404
			novel miRNA10589				novel miRNA4701				novel miRNA36460
			novel miRNA23949				novel miRNA7315				novel miRNA36656
			novel miRNA26544				novel miRNA7557				novel miRNA37863
			novel miRNA27034				novel miRNA7966				novel miRNA4701
			novel miRNA32542				Hvu-MiR6188				novel miRNA4905
			novel miRNA15682		Vir13:8 Healthy	Vir13:8 BYDV	novel miRNA144				novel miRNA4946
			novel miRNA31540				novel miRNA10778				novel miRNA4949
			novel miRNA10778				novel miRNA14068				novel miRNA5137
			novel miRNA24228				novel miRNA14412				novel miRNA5182
			novel miRNA2226				novel miRNA1724				novel miRNA61540
			novel miRNA1724				novel miRNA18320				novel miRNA6530
			novel miRNA144				novel miRNA2226				novel miRNA7314
			novel miRNA18320				novel miRNA22504				novel miRNA7315
			novel miRNA2944				novel miRNA28364				novel miRNA7557
			novel miRNA7966				novel miRNA2944				novel miRNA7558
			novel miRNA14068				novel miRNA30197				novel miRNA7966
			novel miRNA7558				novel miRNA3139				Hvu-MiR6188
			novel miRNA7557				novel miRNA32345
			novel miRNA4701				novel miRNA36460
			novel miRNA36460				novel miRNA4701
			novel miRNA30197				novel miRNA7557
			Hvu-MiR6188				novel miRNA7558
							novel miRNA7966
							Hvu-MiR6188
