# Supplementary material for: Analysis of Small RNAs of Barley Genotypes Associated with Resistance to Barley Yellow Dwarf Virus
Source: Plants (Basel). 2020 Jan 2;9(1):60. doi: 10.3390/plants9010060 (PMC7020447; doi:10.3390/plants9010060)
Supplement: Supplementary file 1 [file plants-09-00060-s001.zip › Supplementray files/Supplementary file S6.xlsx]

## Sheet: Sheet1
miRNA	Accesion ID*	Organisms	Annotation	Interpro-ID and Annotation
hvu-miR159a	AK251726.1	H. vulgare	MYB transcription factor	IPR009057 (Homeodomain-like), IPR015495 (Myb transcription factor)
hvu-miR168-5p	AK250484.1	H. vulgare	ARGONAUTE 1	IPR003100 (Argonaute/Dicer protein, PAZ), IPR012337 (Ribonuclease H-like domain), IPR014811 (Domain of unknown function DUF1785)
hvu-miR168-3p	AK364646	H. vulgare	Ubiquilin-1	IPR009060 (UBA-like), IPR015496 (Ubiquilin), IPR019956 (Ubiquitin subgroup)
hvu-miR169	MLOC_37399.1	H. vulgare	Serine/threonine-protein phosphatase	IPR004843 (Metallophosphoesterase domain)
hvu-miR171-5p	MLOC_59261.1	H. vulgare	Protein kinase	IPR011009 (Protein kinase-like domain), IPR013320 (Concanavalin A-like lectin/glucanase, subgroup)
hvu-miR171-3p	AK371946	H. vulgare	GRAS family transcription factor	IPR005202 (Transcription factor GRAS)
hvu-miR397a	MLOC_59803.2	H. vulgare	Laccase, putative	IPR017761 (Laccase)
hvu-miR1120	MLOC_36737.1	H. vulgare	Unknown protein
hvu-miR1436	MLOC_45555.1	H. vulgare	Kelch-like protein	IPR015915 (Kelch-type beta propeller)
hvu-miR444a	AK370732	H. vulgare	Agamous MADS-box transcription factor	IPR002100 (Transcription factor, MADS-box), IPR002487 (Transcription factor, K-box)
hvu-miR399	MLOC_52823.1	H. vulgare	Pyridoxal phosphate phosphatase PHOSPHO2, putative	IPR006383 (HAD-superfamily hydrolase, subfamily IB, PSPase-like), IPR023214 (HAD-like domain)
hvu-miR444b	AK370732	H. vulgare	Agamous MADS-box transcription factor	IPR002100 (Transcription factor, MADS-box), IPR002487 (Transcription factor, K-box)
hvu-miR5049a	MLOC_54983.5	H. vulgare	Nucleotide-binding oligomerization domain-containing protein
hvu-miR5050	MLOC_78895.1	H. vulgare	myb domain protein 52	IPR009057 (Homeodomain-like), IPR015495 (Myb transcription factor)
hvu-miR5051	AK362665	H. vulgare	TRNA-splicing endonuclease, SEN1 homologue, putative
hvu-miR5052	AK372691	H. vulgare	Major facilitator superfamily protein	IPR000109 (Oligopeptide transporter), IPR016196 (Major facilitator superfamily domain, general substrate transporter)
hvu-miR5053	MLOC_45051.1	H. vulgare	Pentatricopeptide repeat-containing protein	IPR002885 (Pentatricopeptide repeat), IPR011990 (Tetratricopeptide-like helical)
hvu-miR166c	MLOC_58644.1	H. vulgare	Class III homeodomain-leucine zipper	IPR009057 (Homeodomain-like), IPR013978 (MEKHLA), IPR023393 (START-like domain)
hvu-miR5049b	AK363158	H. vulgare	Kinase-related protein of unknown function (DUF1296)	IPR009060 (UBA-like), IPR009719 (Protein of unknown function DUF1296)
hvu-miR1130	AK372558	H. vulgare	S-adenosyl-L-methionine:carboxyl methyltransferase family protein	IPR005299 (SAM dependent carboxyl methyltransferase)
hvu-miR6176	AK366042	H. vulgare	Calmodulin-binding protein	IPR000048 (IQ motif, EF-hand binding site)
hvu-miR6177	MLOC_65562.1	H. vulgare	Endoplasmic reticulum-Golgi intermediate compartment protein, putative	IPR012936 (Domain of unknown function DUF1692)
hvu-miR6178	MLOC_47634.1	H. vulgare	Clathrin assembly protein, putative	IPR008942 (ENTH/VHS), IPR011417 (ANTH)
hvu-miR6179	MLOC_58356.1	H. vulgare	Unknown protein	IPR011676 (Domain of unknown function DUF1618)
hvu-miR5049c	MLOC_12762.1	H. vulgare	Leucine-rich repeat receptor-like protein kinase family protein	IPR001611 (Leucine-rich repeat), IPR013210 (Leucine-rich repeat-containing N-terminal, type 2)
hvu-miR6180	MLOC_8484.1	H. vulgare	Rop guanine nucleotide exchange factor	IPR005512 (Plant specific Rop nucleotide exchanger, PRONE)
hvu-miR6181	MLOC_5668.1	H. vulgare	Homeobox-leucine zipper-like protein	IPR003106 (Leucine zipper, homeobox-associated), IPR009057 (Homeodomain-like)
hvu-miR6182	MLOC_37399.1	H. vulgare	Serine/threonine-protein phosphatase	IPR004843 (Metallophosphoesterase domain)
hvu-miR6183	AK374018	H. vulgare	T-complex protein 11	IPR008862 (T-complex 11)
hvu-miR6184	MLOC_34816.1	H. vulgare	Legumin-like protein	IPR011051 (Cupin, RmlC-type)
hvu-miR6185	AK354347	H. vulgare	Peroxidase 51	IPR010255 (Haem peroxidase)
hvu-miR6186	MLOC_14933.1	H. vulgare	Pentatricopeptide repeat-containing protein	IPR002885 (Pentatricopeptide repeat)
hvu-miR6187	AK251286.1	H. vulgare	Cysteine proteinase	IPR013128 (Peptidase C1A, papain)
hvu-miR6188	MLOC_67894.2	H. vulgare	Aquaporin	IPR000425 (Major intrinsic protein), IPR023271 (Aquaporin-like)
hvu-miR5049d	AK370974	H. vulgare	UDP-Glycosyltransferase superfamily protein	IPR002213 (UDP-glucuronosyl/UDP-glucosyltransferase)
hvu-miR6189	MLOC_77651.3	H. vulgare	Acetyl-coenzyme A synthetase	IPR011904 (Acetate-CoA ligase)
hvu-miR6190	MLOC_54654.1	H. vulgare	Microtubule associated protein family protein, putative, expressed	IPR007145 (Microtubule-associated protein, MAP65/ASE1-type)
hvu-miR6191	MLOC_65207.4	H. vulgare	Pantothenate kinase 4	IPR016949 (Uncharacterised conserved protein UCP030210)
hvu-miR5048b	MLOC_53917.1	H. vulgare	Replication protein A 70 kDa DNA-binding subunit	IPR001878 (Zinc finger, CCHC-type), IPR004591 (Replication factor-a protein 1 Rpa1), IPR016027 (Nucleic acid-binding, OB-fold-like)
hvu-miR6192	MLOC_71715.1	H. vulgare	transcription factor jumonji (jmjC) domain-containing protein	IPR001841 (Zinc finger, RING-type), IPR014977 (WRC)
hvu-miR6193	MLOC_67328.1	H. vulgare	Photosystem II oxygen evolving complex protein PsbP	IPR002683 (Photosystem II PsbP, oxygen evolving complex)
hvu-miR6194	MLOC_38783.1	H. vulgare	Cyclic phosphodiesterase	IPR009097 (RNA ligase/cyclic nucleotide phosphodiesterase), IPR012386 (2',3'-cyclic-nucleotide 3'-phosphodiesterase)
hvu-miR6195	AK368527	H. vulgare	D-arabinono-1,4-lactone oxidase family protein	IPR007173 (D-arabinono-1,4-lactone oxidase), IPR010030 (Plant-specific FAD-dependent oxidoreductase), IPR016164 (FAD-linked oxidase-like, C-terminal), IPR016166 (FAD-binding, type 2)
hvu-miR6196	MLOC_70379.1	H. vulgare	Protein of unknown function (DUF581)	IPR007650 (Protein of unknown function DUF581)
hvu-miR6197	AK370974	H. vulgare	UDP-Glycosyltransferase superfamily protein	IPR002213 (UDP-glucuronosyl/UDP-glucosyltransferase)
hvu-miR6198	AK370465	H. vulgare	DNA-directed RNA polymerase III subunit RPC5	IPR006886 (DNA-directed RNA polymerase III subunit Rpc5)
hvu-miR6199	AK371649	H. vulgare	Breast carcinoma amplified sequence, putative	IPR015943 (WD40/YVTN repeat-like-containing domain), IPR022175 (Breast carcinoma amplified sequence 3)
hvu-miR5049e	AK363158	H. vulgare	Kinase-related protein of unknown function (DUF1296)	IPR009060 (UBA-like), IPR009719 (Protein of unknown function DUF1296)
hvu-miR6200	AK366865	H. vulgare	Methylosome subunit pICln
hvu-miR6201	AK361809	H. vulgare	Xyloglucan galactosyltransferase	IPR004263 (Exostosin-like)
hvu-miR5049f	AK359692	H. vulgare	Glucose-1-phosphate adenylyltransferase	IPR011831 (Glucose-1-phosphate adenylyltransferase)
hvu-miR6202	MLOC_37273.8	H. vulgare	Cytoskeleton-associated protein 5
hvu-miR6203	AK371660	H. vulgare	Diacylglycerol acyltransferase	IPR004299 (Membrane bound O-acyl transferase, MBOAT)
hvu-miR6204	MLOC_18184.1	H. vulgare	Rp1-like protein	IPR000767 (Disease resistance protein)
hvu-miR6205	MLOC_63252.1	H. vulgare	Unknown protein	IPR011990 (Tetratricopeptide-like helical)
hvu-miR6206	MLOC_66878.1	H. vulgare	Transmembrane 9 superfamily protein member	IPR004240 (Nonaspanin (TM9SF))
hvu-miR6207	MLOC_43485.1	H. vulgare	Cinnamyl alcohol dehydrogenase	IPR002085 (Alcohol dehydrogenase superfamily, zinc-type), IPR011032 (GroES-like), IPR013149 (Alcohol dehydrogenase, C-terminal), IPR016040 (NAD(P)-binding domain), IPR017690 (Outer membrane insertion C-terminal signal, omp85 target)
hvu-miR6208	AK376068	H. vulgare	Protein kinase-like	IPR000270 (Phox/Bem1p), IPR011009 (Protein kinase-like domain)
hvu-miR6209	AK248356.1	H. vulgare	Polyadenylate-binding protein 2-A	IPR012677 (Nucleotide-binding, alpha-beta plait)
hvu-miR6210	AK360167	H. vulgare	NAD(P)-binding Rossmann-fold superfamily protein	IPR008030 (NmrA-like), IPR008979 (Galactose-binding domain-like), IPR013857 (NADH:ubiquinone oxidoreductase intermediate-associated protein 30), IPR016040 (NAD(P)-binding domain)
hvu-miR6211	MLOC_6053.1	H. vulgare	GDSL esterase/lipase	IPR001087 (Lipase, GDSL), IPR013830 (Esterase, SGNH hydrolase-type)
hvu-miR6212	AK250130.1	H. vulgare	Early-responsive to dehydration stress-related protein	IPR003864 (Domain of unknown function DUF221)
hvu-miR6213	AK364831	H. vulgare	Proteasome activator subunit 4-like	IPR016024 (Armadillo-type fold), IPR021843 (Protein of unknown function DUF3437)
hvu-miR6214	AK353621	H. vulgare	Ammonium transporter	IPR001905 (Ammonium transporter), IPR024041 (Ammonium transporter AmtB-like)
hvu-miR397b-3p	MLOC_59803.2	H. vulgare	Laccase, putative	IPR017761 (Laccase)
hvu-miR156b	AK356077, AK353815	H. vulgare	Squamosa promoter-binding protein	IPR004333 (Transcription factor, SBP-box)
novelMiR_24765	AK353813	H. vulgare	Growth-regulating factor 1	IPR014977 (WRC), IPR014978 (Glutamine-Leucine-Glutamine, QLQ)
novelMiR_24768	AK353814	H. vulgare	Growth-regulating factor 1	IPR014977 (WRC), IPR014978 (Glutamine-Leucine-Glutamine, QLQ)
novelMiR_14050	MLOC_12713.1	H. vulgare	Vacuolar protein sorting-associated protein, putative	IPR009291 (Vacuolar protein sorting-associated protein 62)
novelMiR_29892	MLOC_63938.1	H. vulgare	Auxin response factor 9	IPR003311 (AUX/IAA protein), IPR010525 (Auxin response factor), IPR015300 (DNA-binding pseudobarrel domain)
novelMiR_10173	MLOC_37399.1	H. vulgare	Serine/threonine-protein phosphatase	IPR004843 (Metallophosphoesterase domain)
novelMiR_35643	MLOC_68576.1	H. vulgare	Flowering locus T 1	IPR008914 (Phosphatidylethanolamine-binding protein PEBP)
novelMiR_20857	AK369489,AK369492	H. vulgare	Potassium transporter, putative	IPR003855 (K+ potassium transporter)
novelMiR_31983	AK369489	H. vulgare	Potassium transporter, putative	IPR003855 (K+ potassium transporter)
novelMiR_3949	MLOC_37324.2	H. vulgare	Nucleotide/sugar transporter family protein	IPR004853 (Domain of unknown function DUF250)
novelMiR_35061	AK362848	H. vulgare	Histone-lysine N-methyltransferase	IPR000313 (PWWP), IPR001214 (SET domain), IPR002219 (Protein kinase C-like, phorbol ester/diacylglycerol binding), IPR003616 (Post-SET domain), IPR003888 (FY-rich, N-terminal), IPR003889 (FY-rich, C-terminal), IPR013083 (Zinc finger, RING/FYVE/PHD-type)
novelMiR_5308	AK356530	H. vulgare	3-oxoacyl-(Acyl-carrier-protein) reductase	IPR002198 (Short-chain dehydrogenase/reductase SDR)
novelMiR_9968	MLOC_4196.1, MLOC_4296.1	H. vulgare	Unknown protein
novelMiR_4583	MLOC_5056.5	H. vulgare	Disease resistance protein	IPR000767 (Disease resistance protein)
novelMiR_22733	AK370669	H. vulgare	Structural maintenance of chromosomes protein	IPR003395 (RecF/RecN/SMC), IPR010935 (SMCs flexible hinge)
novelMiR_16673	MLOC_16423.3	H. vulgare	GRAM domain-containing protein 1B	IPR004182 (GRAM), IPR008973 (C2 calcium/lipid-binding domain, CaLB)
novelMiR_12177	MLOC_39957.1	H. vulgare	Pectinesterase inhibitor, putative	IPR006501 (Pectinesterase inhibitor)
novelMiR_1651	AK252423.1	H. vulgare	Peroxisomal targeting signal 1 receptor	IPR011990 (Tetratricopeptide-like helical), IPR024111 (Peroxisomal targeting signal 1 receptor family)
novelMiR_5137	AK249886.1	H. vulgare	tRNA (guanine(26)-N(2))-dimethyltransferase	IPR002905 (N2,N2-dimethylguanosine tRNA methyltransferase)
novelMiR_12552	AK374520, AK374540	H. vulgare	Replication factor C large subunit	IPR003959 (ATPase, AAA-type, core)
novelMiR_31688	AK373703	H. vulgare	Phototropic-responsive NPH3 family protein	IPR004249 (NPH3), IPR011333 (BTB/POZ fold)
novelMiR_3137	AK361118	H. vulgare	Alliinase family protein	IPR015424 (Pyridoxal phosphate-dependent transferase, major domain)
novelMiR_14164	AK371393	H. vulgare	ATPase, putative	IPR003959 (ATPase, AAA-type, core)
novelMiR_32800	AK370358, AK370352	H. vulgare	cDNA clone:J033145I11, full insert sequence
novelMiR_35222	AK362702	H. vulgare	Protein kinase-like protein	IPR011009 (Protein kinase-like domain)
novelMiR_3139	AK361118, AK361191	H. vulgare	Alliinase family protein	IPR015424 (Pyridoxal phosphate-dependent transferase, major domain)
novelMiR_29780	MLOC_61720.1	H. vulgare	S-adenosylmethionine synthase	IPR002133 (S-adenosylmethionine synthetase)
novelMiR_21758	MLOC_44877.1	H. vulgare	proton pump interactor 1
novelMiR_34805	AK355413	H. vulgare	Protein kinase-3	IPR011009 (Protein kinase-like domain), IPR015943 (WD40/YVTN repeat-like-containing domain)
novelMiR_33554	AK355413	H. vulgare	Protein kinase-3	IPR011009 (Protein kinase-like domain), IPR015943 (WD40/YVTN repeat-like-containing domain)
novelMiR_36520	AK355413	H. vulgare	Protein kinase-3	IPR011009 (Protein kinase-like domain), IPR015943 (WD40/YVTN repeat-like-containing domain)
novelMiR_33401	MLOC_57003.1	H. vulgare	Calcium-transporting ATPase 1	IPR001757 (ATPase, P-type, K/Mg/Cd/Cu/Zn/Na/Ca/Na/H-transporter), IPR023214 (HAD-like domain), IPR023298 (ATPase, P-type, transmembrane domain), IPR023299 (ATPase, P-type, cytoplasmic domain N), IPR023300 (ATPase, P-type, cytoplasmic transduction domain A)
novelMiR_33404	MLOC_57003.1	H. vulgare	Calcium-transporting ATPase 1	IPR001757 (ATPase, P-type, K/Mg/Cd/Cu/Zn/Na/Ca/Na/H-transporter), IPR023214 (HAD-like domain), IPR023298 (ATPase, P-type, transmembrane domain), IPR023299 (ATPase, P-type, cytoplasmic domain N), IPR023300 (ATPase, P-type, cytoplasmic transduction domain A)
novelMiR_22086	AK355413	H. vulgare	Protein kinase-3	IPR011009 (Protein kinase-like domain), IPR015943 (WD40/YVTN repeat-like-containing domain)
novelMiR_33173	MLOC_57003.1	H. vulgare	Calcium-transporting ATPase 1	IPR001757 (ATPase, P-type, K/Mg/Cd/Cu/Zn/Na/Ca/Na/H-transporter), IPR023214 (HAD-like domain), IPR023298 (ATPase, P-type, transmembrane domain), IPR023299 (ATPase, P-type, cytoplasmic domain N), IPR023300 (ATPase, P-type, cytoplasmic transduction domain A)
novelMiR_31831	MLOC_61720.1	H. vulgare	S-adenosylmethionine synthase	IPR002133 (S-adenosylmethionine synthetase)
novelMiR_4195	AK367956	H. vulgare	Ras-related protein Rab-25	IPR001806 (Small GTPase superfamily), IPR005225 (Small GTP-binding protein domain)
novelMiR_12862	AK358852	H. vulgare	Pentatricopeptide repeat-containing protein	IPR001715 (Calponin homology domain), IPR002885 (Pentatricopeptide repeat), IPR011990 (Tetratricopeptide-like helical)
novelMiR_11359	AK372040	H. vulgare	Leucine-rich repeat receptor-like protein kinase	IPR001611 (Leucine-rich repeat), IPR013210 (Leucine-rich repeat-containing N-terminal, type 2)
novelMiR_4914	AK358852	H. vulgare	Pentatricopeptide repeat-containing protein	IPR001715 (Calponin homology domain), IPR002885 (Pentatricopeptide repeat), IPR011990 (Tetratricopeptide-like helical)
novelMiR_3183	AK373134	H. vulgare	Mitogen activated protein kinase 21-1	IPR011009 (Protein kinase-like domain)
novelMiR_5510	AK366742	H. vulgare	CCR4-NOT transcription complex subunit 10-B	IPR011990 (Tetratricopeptide-like helical)
novelMiR_25060	AK366742, AK361113, AK361192	H. vulgare	CCR4-NOT transcription complex subunit 10-B	IPR011990 (Tetratricopeptide-like helical)
novelMiR_22504	AK357280	H. vulgare	tRNA pseudouridine synthase family protein	IPR001406 (Pseudouridine synthase I, TruA), IPR020103 (Pseudouridine synthase, catalytic domain)
novelMiR_11034	AK371281	H. vulgare	cDNA clone:J013058P10, full insert sequence
novelMiR_37081	AK371584	H. vulgare	Acyl transferase	IPR003480 (Transferase), IPR023213 (Chloramphenicol acetyltransferase-like domain)
novelMiR_2318	MLOC_63395.1	H. vulgare	Protein kinase family protein	IPR011009 (Protein kinase-like domain), IPR014729 (Rossmann-like alpha/beta/alpha sandwich fold)
novelMiR_8336	AK360183	H. vulgare	Inositol 1,3,4,5,6-pentakisphosphate 2-kinase	IPR009286 (Inositol-pentakisphosphate 2-kinase)
novelMiR_34451	MLOC_38205.5	H. vulgare	Poly(A)-specific ribonuclease PARN-like protein	IPR006941 (Ribonuclease CAF1), IPR012337 (Ribonuclease H-like domain)
novelMiR_17133	MLOC_37399.1	H. vulgare	Serine/threonine-protein phosphatase	IPR004843 (Metallophosphoesterase domain)
novelMiR_30881	MLOC_5397.1	H. vulgare	Unknown protein
novelMiR_32020	MLOC_5397.1	H. vulgare	Unknown protein
novelMiR_10124	MLOC_5397.1, AK362112, AK46113	H. vulgare	Unknown protein
novelMiR_7951	AK372040	H. vulgare	Leucine-rich repeat receptor-like protein kinase	IPR001611 (Leucine-rich repeat), IPR013210 (Leucine-rich repeat-containing N-terminal, type 2)
novelMiR_7953	AK372040, MLOC_5397.1, AK362112, AK46113	H. vulgare	Leucine-rich repeat receptor-like protein kinase	IPR001611 (Leucine-rich repeat), IPR013210 (Leucine-rich repeat-containing N-terminal, type 2)
novelMiR_33922	MLOC_54740.1	H. vulgare	Unknown protein	IPR022059 (Protein of unknown function DUF3615)
novelMiR_13506	AK372040	H. vulgare	Leucine-rich repeat receptor-like protein kinase	IPR001611 (Leucine-rich repeat), IPR013210 (Leucine-rich repeat-containing N-terminal, type 2)
novelMiR_34259	MLOC_54740.1	H. vulgare	Unknown protein	IPR022059 (Protein of unknown function DUF3615)
novelMiR_15703	MLOC_7551.2	H. vulgare	F-box domain containing protein
novelMiR_15704	MLOC_7551.2	H. vulgare	F-box domain containing protein
novelMiR_30922	MLOC_14677.1	H. vulgare	Retrotransposon protein, putative, unclassified, expressed
novelMiR_16826	MLOC_5397.1	H. vulgare	Unknown protein
novelMiR_16158	MLOC_5397.1, MLOC_5397.1, AK362112, AK46113	H. vulgare	Unknown protein
novelMiR_26262	MLOC_5397.1	H. vulgare	Unknown protein
novelMiR_21524	MLOC_67987.1	H. vulgare	Glucose-repressible alcohol dehydrogenase transcriptional effector	IPR005135 (Endonuclease/exonuclease/phosphatase)
novelMiR_10552	MLOC_61720.1	H. vulgare	S-adenosylmethionine synthase	IPR002133 (S-adenosylmethionine synthetase)
novelMiR_4750	AK375853	H. vulgare	CCT motif family protein, expressed	IPR010402 (CCT domain)
novelMiR_18521	AK250169.1	H. vulgare	Germin-like protein 2	IPR001929 (Germin), IPR011051 (Cupin, RmlC-type)
novelMiR_26507	MLOC_68318.1	H. vulgare	Enoyl-[acyl-carrier-protein] reductase [NADH]	IPR002347 (Glucose/ribitol dehydrogenase)
novelMiR_21160	MLOC_65207.4	H. vulgare	Pantothenate kinase 4	IPR016949 (Uncharacterised conserved protein UCP030210)
novelMiR_37461	AK353912	H. vulgare	Major facilitator superfamily protein	IPR000109 (Oligopeptide transporter), IPR016196 (Major facilitator superfamily domain, general substrate transporter)
novelMiR_37920	AK250169.1	H. vulgare	Germin-like protein 2	IPR001929 (Germin), IPR011051 (Cupin, RmlC-type)
novelMiR_12640	MLOC_65207.4	H. vulgare	Pantothenate kinase 4	IPR016949 (Uncharacterised conserved protein UCP030210)
novelMiR_33915	MLOC_67987.1, MLOC_68318.1	H. vulgare	Glucose-repressible alcohol dehydrogenase transcriptional effector	IPR005135 (Endonuclease/exonuclease/phosphatase)
novelMiR_35669	MLOC_80432.1	H. vulgare	Unknown protein	IPR015300 (DNA-binding pseudobarrel domain)
novelMiR_30362	AK374342	H. vulgare	Transmembrane protein C9orf5	IPR002549 (Uncharacterised protein family UPF0118)
novelMiR_18053	MLOC_56512.1	H. vulgare	Proteinase inhibitor I4, serpin	IPR000215 (Protease inhibitor I4, serpin), IPR023795 (Protease inhibitor I4, serpin, conserved site), IPR023796 (Serpin domain)
novelMiR_1944	MLOC_67987.1	H. vulgare	Glucose-repressible alcohol dehydrogenase transcriptional effector	IPR005135 (Endonuclease/exonuclease/phosphatase)
novelMiR_19632	MLOC_46493.2	H. vulgare	S-receptor kinase, putative	IPR000858 (S-locus glycoprotein), IPR001480 (Bulb-type lectin domain), IPR003609 (Apple-like), IPR011009 (Protein kinase-like domain)
novelMiR_36607	AK372040	H. vulgare	Leucine-rich repeat receptor-like protein kinase	IPR001611 (Leucine-rich repeat), IPR013210 (Leucine-rich repeat-containing N-terminal, type 2)
novelMiR_15307	MLOC_44415.3, MLOC_68318.1	H. vulgare	Protein kinase, putative	IPR001611 (Leucine-rich repeat), IPR011009 (Protein kinase-like domain)
novelMiR_35223	AK360753	H. vulgare	Cycloartenol synthase	IPR018333 (Squalene cyclase)
novelMiR_35962	AK360754	H. vulgare	Cycloartenol synthase	IPR018333 (Squalene cyclase)
novelMiR_24747	AK360763	H. vulgare	Cycloartenol synthase	IPR018333 (Squalene cyclase)
novelMiR_16179	AK251471.1	H. vulgare	Hsp70 nucleotide exchange factor fes1	IPR016024 (Armadillo-type fold)
novelMiR_29063	AK360753	H. vulgare	Cycloartenol synthase	IPR018333 (Squalene cyclase)
novelMiR_13560	MLOC_61720.1	H. vulgare	S-adenosylmethionine synthase	IPR002133 (S-adenosylmethionine synthetase)
novelMiR_18230	MLOC_61720.1	H. vulgare	S-adenosylmethionine synthase	IPR002133 (S-adenosylmethionine synthetase)
novelMiR_12195	AK250634.1	H. vulgare	Homogentisate 1,2-dioxygenase	IPR005708 (Homogentisate 1,2-dioxygenase)
novelMiR_2446	AK360753	H. vulgare	Cycloartenol synthase	IPR018333 (Squalene cyclase)
novelMiR_6654	MLOC_61720.1, MLOC_67987.1, MLOC_68318.1	H. vulgare	S-adenosylmethionine synthase	IPR002133 (S-adenosylmethionine synthetase)
novelMiR_7450	MLOC_61720.1	H. vulgare	S-adenosylmethionine synthase	IPR002133 (S-adenosylmethionine synthetase)
novelMiR_8608	AK376915	H. vulgare	Unknown protein	IPR011043 (Galactose oxidase/kelch, beta-propeller)
novelMiR_7987	MLOC_61720.1	H. vulgare	S-adenosylmethionine synthase	IPR002133 (S-adenosylmethionine synthetase)
novelMiR_8055	MLOC_53940.1	H. vulgare	Protein of unknown function, DUF547	IPR006869 (Domain of unknown function DUF547)
novelMiR_11039	AK368923	H. vulgare	Ubiquitin conjugating enzyme, putative	IPR016135 (Ubiquitin-conjugating enzyme/RWD-like)
novelMiR_11129	MLOC_26394.1, MLOC_67987.1, MLOC_68318.1	H. vulgare	AAA-family ATPase	IPR003959 (ATPase, AAA-type, core)
novelMiR_33523	AK363561	H. vulgare	Alcohol dehydrogenase, putative	IPR002085 (Alcohol dehydrogenase superfamily, zinc-type), IPR011032 (GroES-like), IPR013149 (Alcohol dehydrogenase, C-terminal), IPR016040 (NAD(P)-binding domain)
novelMiR_33527	AK363561	H. vulgare	Alcohol dehydrogenase, putative	IPR002085 (Alcohol dehydrogenase superfamily, zinc-type), IPR011032 (GroES-like), IPR013149 (Alcohol dehydrogenase, C-terminal), IPR016040 (NAD(P)-binding domain)
novelMiR_27590	MLOC_61720.1	H. vulgare	S-adenosylmethionine synthase	IPR002133 (S-adenosylmethionine synthetase)
novelMiR_7767	AK373567	H. vulgare	Lysine-specific demethylase 5D	IPR001606 (ARID/BRIGHT DNA-binding domain), IPR003347 (JmjC domain), IPR003349 (Transcription factor jumonji, JmjN), IPR004198 (Zinc finger, C5HC2-type), IPR013083 (Zinc finger, RING/FYVE/PHD-type), IPR013637 (Lysine-specific demethylase-like domain)
novelMiR_24508	MLOC_61720.1	H. vulgare	S-adenosylmethionine synthase	IPR002133 (S-adenosylmethionine synthetase)
novelMiR_36282	MLOC_61720.1	H. vulgare	S-adenosylmethionine synthase	IPR002133 (S-adenosylmethionine synthetase)
novelMiR_6319	MLOC_4805.1	H. vulgare	Regulator of chromosome condensation (RCC1) family with FYVE zinc finger domain	IPR009091 (Regulator of chromosome condensation/beta-lactamase-inhibitor protein II), IPR011993 (Pleckstrin homology-like domain), IPR013083 (Zinc finger, RING/FYVE/PHD-type), IPR013591 (Brevis radix-like domain)
novelMiR_27253	MLOC_66121.2	H. vulgare	Hydroxyproline-rich glycoprotein-like
novelMiR_33276	MLOC_53965.1	H. vulgare	CBS domain-containing protein, putative, expressed	IPR000270 (Phox/Bem1p), IPR000644 (Cystathionine beta-synthase, core), IPR013785 (Aldolase-type TIM barrel)
novelMiR_4850	AK373567	H. vulgare	Lysine-specific demethylase 5D	IPR001606 (ARID/BRIGHT DNA-binding domain), IPR003347 (JmjC domain), IPR003349 (Transcription factor jumonji, JmjN), IPR004198 (Zinc finger, C5HC2-type), IPR013083 (Zinc finger, RING/FYVE/PHD-type), IPR013637 (Lysine-specific demethylase-like domain)
novelMiR_8508	MLOC_61720.1	H. vulgare	S-adenosylmethionine synthase	IPR002133 (S-adenosylmethionine synthetase)
novelMiR_13162	AK362038	H. vulgare	Transcription factor, putative	IPR015300 (DNA-binding pseudobarrel domain), IPR016177 (DNA-binding, integrase-type)
novelMiR_11609	MLOC_53940.1	H. vulgare	Protein of unknown function, DUF547	IPR006869 (Domain of unknown function DUF547)
novelMiR_32963	MLOC_56581.1	H. vulgare	Pentatricopeptide repeat-containing protein, putative	IPR002885 (Pentatricopeptide repeat), IPR011990 (Tetratricopeptide-like helical)
novelMiR_24319	AK376746, AK360763	H. vulgare	3'-5' exoribonuclease	IPR001900 (Ribonuclease II/R), IPR016027 (Nucleic acid-binding, OB-fold-like), IPR022966 (Ribonuclease II/R, conserved site)
novelMiR_32542	AK371901	H. vulgare	Cc-nbs-lrr resistance protein	IPR000767 (Disease resistance protein), IPR001611 (Leucine-rich repeat)
novelMiR_27624	MLOC_56581.1	H. vulgare	Pentatricopeptide repeat-containing protein, putative	IPR002885 (Pentatricopeptide repeat), IPR011990 (Tetratricopeptide-like helical)
novelMiR_5206	MLOC_53965.1	H. vulgare	CBS domain-containing protein, putative, expressed	IPR000270 (Phox/Bem1p), IPR000644 (Cystathionine beta-synthase, core), IPR013785 (Aldolase-type TIM barrel)
novelMiR_35231	AK376746	H. vulgare	3'-5' exoribonuclease	IPR001900 (Ribonuclease II/R), IPR016027 (Nucleic acid-binding, OB-fold-like), IPR022966 (Ribonuclease II/R, conserved site)
novelMiR_15799	AK376746	H. vulgare	3'-5' exoribonuclease	IPR001900 (Ribonuclease II/R), IPR016027 (Nucleic acid-binding, OB-fold-like), IPR022966 (Ribonuclease II/R, conserved site)
novelMiR_2147	MLOC_39437.1	H. vulgare	NB-ARC domain-containing disease resistance protein	IPR002182 (NB-ARC)
novelMiR_10594	MLOC_75315.1	H. vulgare	UDP-glycosyltransferase	IPR002213 (UDP-glucuronosyl/UDP-glucosyltransferase)
novelMiR_13060	AK371901	H. vulgare	Cc-nbs-lrr resistance protein	IPR000767 (Disease resistance protein), IPR001611 (Leucine-rich repeat)
novelMiR_28341	MLOC_1607.2	H. vulgare	Flap endonuclease 1	IPR006084 (DNA repair protein (XPGC)/yeast Rad)
novelMiR_13795	MLOC_1607.2	H. vulgare	Flap endonuclease 1	IPR006084 (DNA repair protein (XPGC)/yeast Rad)
novelMiR_32841	MLOC_4491.1	H. vulgare	Unknown protein
novelMiR_29371	MLOC_1607.2	H. vulgare	Flap endonuclease 1	IPR006084 (DNA repair protein (XPGC)/yeast Rad)
novelMiR_27216	MLOC_1607.2	H. vulgare	Flap endonuclease 1	IPR006084 (DNA repair protein (XPGC)/yeast Rad)
novelMiR_4448	MLOC_77651.3	H. vulgare	Acetyl-coenzyme A synthetase	IPR011904 (Acetate-CoA ligase)
novelMiR_29201	AK375937	H. vulgare	Oxidoreductase, zinc-binding dehydrogenase family protein	IPR002085 (Alcohol dehydrogenase superfamily, zinc-type), IPR011032 (GroES-like), IPR013149 (Alcohol dehydrogenase, C-terminal), IPR016040 (NAD(P)-binding domain)
novelMiR_5360	MLOC_61720.1	H. vulgare	S-adenosylmethionine synthase	IPR002133 (S-adenosylmethionine synthetase)
novelMiR_12619	MLOC_58181.1	H. vulgare	DNA/RNA-binding protein KIN17	IPR019447 (DNA/RNA-binding protein Kin17, conserved domain)
novelMiR_12644	MLOC_5397.1	H. vulgare	Unknown protein
novelMiR_35851	MLOC_5397.1	H. vulgare	Unknown protein
novelMiR_24863	AK364535, AK376746, AK360763	H. vulgare	Pentatricopeptide repeat-containing protein	IPR002885 (Pentatricopeptide repeat), IPR011990 (Tetratricopeptide-like helical)
novelMiR_24864	AK364535, AK376743	H. vulgare	Pentatricopeptide repeat-containing protein	IPR002885 (Pentatricopeptide repeat), IPR011990 (Tetratricopeptide-like helical)
novelMiR_37848	AK358053	H. vulgare	N-acetyltransferase	IPR016181 (Acyl-CoA N-acyltransferase)
novelMiR_15984	AK359505	H. vulgare	Cytochrome P450 family protein	IPR001128 (Cytochrome P450)
novelMiR_21636	MLOC_67987.1	H. vulgare	Glucose-repressible alcohol dehydrogenase transcriptional effector	IPR005135 (Endonuclease/exonuclease/phosphatase)
novelMiR_25523	AK374718	H. vulgare	F-box protein SKIP19
novelMiR_37743	MLOC_56093.2	H. vulgare	NBS-LRR disease resistance protein homologue	IPR000767 (Disease resistance protein)
novelMiR_24660	AK375453	H. vulgare	Lipase	IPR002921 (Lipase, class 3)
novelMiR_3544	MLOC_61720.1	H. vulgare	S-adenosylmethionine synthase	IPR002133 (S-adenosylmethionine synthetase)
novelMiR_34578	MLOC_21194.2	H. vulgare	Helicase-like protein	IPR014012 (Helicase/SANT-associated, DNA binding)
novelMiR_22134	MLOC_67987.1	H. vulgare	Glucose-repressible alcohol dehydrogenase transcriptional effector	IPR005135 (Endonuclease/exonuclease/phosphatase)
novelMiR_21008	AK364948	H. vulgare	Receptor kinase 2	IPR001611 (Leucine-rich repeat), IPR011009 (Protein kinase-like domain)
novelMiR_10778	AK364815	H. vulgare	Dihydrolipoyllysine-residue succinyltransferase component of 2-oxoglutarate dehydrogenase complex	IPR006255 (Dihydrolipoamide succinyltransferase), IPR023213 (Chloramphenicol acetyltransferase-like domain)
novelMiR_25648	AK364948	H. vulgare	Receptor kinase 2	IPR001611 (Leucine-rich repeat), IPR011009 (Protein kinase-like domain)
novelMiR_7673	AK364948	H. vulgare	Receptor kinase 2	IPR001611 (Leucine-rich repeat), IPR011009 (Protein kinase-like domain)
novelMiR_28531	AK357802	H. vulgare	Unknown protein
novelMiR_33634	AK359505	H. vulgare	Cytochrome P450 family protein	IPR001128 (Cytochrome P450)
novelMiR_24669	AK375453	H. vulgare	Lipase	IPR002921 (Lipase, class 3)
novelMiR_22132	MLOC_67987.1	H. vulgare	Glucose-repressible alcohol dehydrogenase transcriptional effector	IPR005135 (Endonuclease/exonuclease/phosphatase)
novelMiR_22133	MLOC_67987.1	H. vulgare	Glucose-repressible alcohol dehydrogenase transcriptional effector	IPR005135 (Endonuclease/exonuclease/phosphatase)
novelMiR_24664	AK375453	H. vulgare	Lipase	IPR002921 (Lipase, class 3)
novelMiR_27343	AK364948	H. vulgare	Receptor kinase 2	IPR001611 (Leucine-rich repeat), IPR011009 (Protein kinase-like domain)
novelMiR_1471	AK364948	H. vulgare	Receptor kinase 2	IPR001611 (Leucine-rich repeat), IPR011009 (Protein kinase-like domain)
novelMiR_6062	AK364948	H. vulgare	Receptor kinase 2	IPR001611 (Leucine-rich repeat), IPR011009 (Protein kinase-like domain)
novelMiR_10950	AK364948	H. vulgare	Receptor kinase 2	IPR001611 (Leucine-rich repeat), IPR011009 (Protein kinase-like domain)
novelMiR_29320	AK250684.1	H. vulgare	Glutamine amidotransferase subunit pdxT	IPR002161 (Glutamine amidotransferase subunit PdxT)
novelMiR_24673	AK375453	H. vulgare	Lipase	IPR002921 (Lipase, class 3)
novelMiR_1304	MLOC_21194.2	H. vulgare	Helicase-like protein	IPR014012 (Helicase/SANT-associated, DNA binding)
novelMiR_16312	MLOC_39437.1	H. vulgare	NB-ARC domain-containing disease resistance protein	IPR002182 (NB-ARC)
novelMiR_24671	MLOC_13416.1	H. vulgare	Ethylene insensitive-like protein	IPR006957 (Ethylene insensitive 3), IPR023278 (Ethylene insensitive 3-like protein, DNA-binding domain)
novelMiR_24659	AK375453	H. vulgare	Lipase	IPR002921 (Lipase, class 3)
novelMiR_28623	MLOC_61720.1	H. vulgare	S-adenosylmethionine synthase	IPR002133 (S-adenosylmethionine synthetase)
novelMiR_6539	AK364948	H. vulgare	Receptor kinase 2	IPR001611 (Leucine-rich repeat), IPR011009 (Protein kinase-like domain)
novelMiR_8795	AK372822	H. vulgare	exocyst subunit exo70 family protein E1	IPR004140 (Exo70 exocyst complex subunit), IPR016159 (Cullin repeat-like-containing domain)
novelMiR_16381	MLOC_828.1	H. vulgare	Sulfate transporter 1.2	IPR001902 (Sulphate anion transporter)
novelMiR_24487	AK364948	H. vulgare	Receptor kinase 2	IPR001611 (Leucine-rich repeat), IPR011009 (Protein kinase-like domain)
novelMiR_6488	AK364948	H. vulgare	Receptor kinase 2	IPR001611 (Leucine-rich repeat), IPR011009 (Protein kinase-like domain)
novelMiR_4109	AK364948	H. vulgare	Receptor kinase 2	IPR001611 (Leucine-rich repeat), IPR011009 (Protein kinase-like domain)
novelMiR_26374	MLOC_66841.1	H. vulgare	BHLH transcription factor	IPR011598 (Helix-loop-helix DNA-binding)
novelMiR_2730	AK370650	H. vulgare	ATP-dependent RNA helicase, putative	IPR001650 (Helicase, C-terminal), IPR007502 (Helicase-associated domain), IPR011709 (Domain of unknown function DUF1605), IPR014001 (Helicase, superfamily 1/2, ATP-binding domain)
novelMiR_8123	AK364831	H. vulgare	Proteasome activator subunit 4-like	IPR016024 (Armadillo-type fold), IPR021843 (Protein of unknown function DUF3437)
novelMiR_23869	MLOC_66841.1	H. vulgare	BHLH transcription factor	IPR011598 (Helix-loop-helix DNA-binding)
novelMiR_24497	MLOC_39437.1	H. vulgare	NB-ARC domain-containing disease resistance protein	IPR002182 (NB-ARC)
novelMiR_32961	AK376746	H. vulgare	3'-5' exoribonuclease	IPR001900 (Ribonuclease II/R), IPR016027 (Nucleic acid-binding, OB-fold-like), IPR022966 (Ribonuclease II/R, conserved site)
novelMiR_30179	MLOC_60439.1	H. vulgare	Dentin sialophosphoprotein-like protein
novelMiR_13311	AK376746	H. vulgare	3'-5' exoribonuclease	IPR001900 (Ribonuclease II/R), IPR016027 (Nucleic acid-binding, OB-fold-like), IPR022966 (Ribonuclease II/R, conserved site)
novelMiR_8509	MLOC_39480.2	H. vulgare	Unknown protein
novelMiR_37702	AK364703	H. vulgare	Ribosomal RNA small subunit methyltransferase I	IPR000878 (Tetrapyrrole methylase)
novelMiR_24672	AK375453	H. vulgare	Lipase	IPR002921 (Lipase, class 3)
novelMiR_10964	AK364703	H. vulgare	Ribosomal RNA small subunit methyltransferase I	IPR000878 (Tetrapyrrole methylase)
novelMiR_10399	AK364703	H. vulgare	Ribosomal RNA small subunit methyltransferase I	IPR000878 (Tetrapyrrole methylase)
novelMiR_30441	AK357802	H. vulgare	Unknown protein
novelMiR_5380	MLOC_5397.1	H. vulgare	Unknown protein
novelMiR_5298	MLOC_37399.1	H. vulgare	Serine/threonine-protein phosphatase	IPR004843 (Metallophosphoesterase domain)
novelMiR_5542	AK357802	H. vulgare	Unknown protein
novelMiR_5545	AK357802	H. vulgare	Unknown protein
novelMiR_5381	MLOC_5397.1	H. vulgare	Unknown protein
novelMiR_5163	AK364703	H. vulgare	Ribosomal RNA small subunit methyltransferase I	IPR000878 (Tetrapyrrole methylase)
novelMiR_27091	AK372822	H. vulgare	exocyst subunit exo70 family protein E1	IPR004140 (Exo70 exocyst complex subunit), IPR016159 (Cullin repeat-like-containing domain)
novelMiR_23949	MLOC_74094.4	H. vulgare	Protein kinase superfamily protein	IPR011009 (Protein kinase-like domain)
novelMiR_10589	AK372822	H. vulgare	exocyst subunit exo70 family protein E1	IPR004140 (Exo70 exocyst complex subunit), IPR016159 (Cullin repeat-like-containing domain)
novelMiR_25246	MLOC_9942.1	H. vulgare	Subtilase	IPR015500 (Peptidase S8, subtilisin-related), IPR023828 (Peptidase S8, subtilisin, Ser-active site)
novelMiR_18498	MLOC_65207.4	H. vulgare	Pantothenate kinase 4	IPR016949 (Uncharacterised conserved protein UCP030210)
novelMiR_10588	MLOC_62329.2	H. vulgare	Nogo-B receptor	IPR001441 (Di-trans-poly-cis-decaprenylcistransferase-like)
novelMiR_2975	AK372822	H. vulgare	exocyst subunit exo70 family protein E1	IPR004140 (Exo70 exocyst complex subunit), IPR016159 (Cullin repeat-like-containing domain)
novelMiR_14068	MLOC_72356.1	H. vulgare	Lachrymatory factor synthase	IPR019587 (Polyketide cyclase/dehydrase), IPR023393 (START-like domain)
novelMiR_24927	MLOC_5397.1	H. vulgare	Unknown protein
novelMiR_35523	MLOC_71287.2	H. vulgare	Phosphorylase	IPR000811 (Glycosyl transferase, family 35)
novelMiR_22881	AK357802	H. vulgare	Unknown protein
novelMiR_2780	MLOC_57766.1	H. vulgare	GYF domain-containing protein	IPR003169 (GYF)
novelMiR_34592	MLOC_71287.2	H. vulgare	Phosphorylase	IPR000811 (Glycosyl transferase, family 35)
novelMiR_28213	AK376746	H. vulgare	3'-5' exoribonuclease	IPR001900 (Ribonuclease II/R), IPR016027 (Nucleic acid-binding, OB-fold-like), IPR022966 (Ribonuclease II/R, conserved site)
novelMiR_4905	MLOC_36572.2	H. vulgare	ARM repeat superfamily protein	IPR016024 (Armadillo-type fold)
novelMiR_27223	MLOC_59852.2, MLOC_26394.1, MLOC_67981.1, MLOC_68328.2	H. vulgare	Symplekin, putative	IPR021850 (Protein of unknown function DUF3453)
novelMiR_4903	MLOC_36572.2	H. vulgare	ARM repeat superfamily protein	IPR016024 (Armadillo-type fold)
novelMiR_12676	AK359010	H. vulgare	Malic enzyme	IPR001891 (Malic oxidoreductase)
novelMiR_1742	AK249984.1	H. vulgare	ACT domain containing protein, putative, expressed	IPR002912 (Amino acid-binding ACT)
novelMiR_26029	AK359010	H. vulgare	Malic enzyme	IPR001891 (Malic oxidoreductase)
novelMiR_14052	MLOC_77438.2	H. vulgare	Auxin response factor 8	IPR010525 (Auxin response factor), IPR011525 (Aux/IAA-ARF-dimerisation), IPR015300 (DNA-binding pseudobarrel domain)
novelMiR_32797	AK359010	H. vulgare	Malic enzyme	IPR001891 (Malic oxidoreductase)
novelMiR_30094	AK374977	H. vulgare	tRNA-splicing endonuclease subunit Sen54
novelMiR_26604	MLOC_69669.1	H. vulgare	Unknown protein
novelMiR_1803	MLOC_11645.3	H. vulgare	Peptidase M16 family protein	IPR011249 (Metalloenzyme, LuxS/M16 peptidase-like, metal-binding)
novelMiR_5044	AK371117	H. vulgare	O-methyltransferase	IPR016461 (O-methyltransferase, COMT, eukaryota)
novelMiR_13760	AK371117	H. vulgare	O-methyltransferase	IPR016461 (O-methyltransferase, COMT, eukaryota)
novelMiR_24351	MLOC_56093.2	H. vulgare	NBS-LRR disease resistance protein homologue	IPR000767 (Disease resistance protein)
novelMiR_30197	AK375972	H. vulgare	L-lactate dehydrogenase	IPR001557 (L-lactate/malate dehydrogenase)
novelMiR_32260	AK360753	H. vulgare	Cycloartenol synthase	IPR018333 (Squalene cyclase)
novelMiR_5182	MLOC_69669.1	H. vulgare	Unknown protein
novelMiR_24353	MLOC_57068.1	H. vulgare	Purine permease	IPR000620 (Drug/metabolite transporter), IPR004853 (Domain of unknown function DUF250)
novelMiR_24354	MLOC_57068.1	H. vulgare	Purine permease	IPR000620 (Drug/metabolite transporter), IPR004853 (Domain of unknown function DUF250)
novelMiR_5423	MLOC_57068.1	H. vulgare	Purine permease	IPR000620 (Drug/metabolite transporter), IPR004853 (Domain of unknown function DUF250)
novelMiR_4859	MLOC_37399.1	H. vulgare	Serine/threonine-protein phosphatase	IPR004843 (Metallophosphoesterase domain)
novelMiR_31956	MLOC_57068.1	H. vulgare	Purine permease	IPR000620 (Drug/metabolite transporter), IPR004853 (Domain of unknown function DUF250)
novelMiR_37844	MLOC_57068.1	H. vulgare	Purine permease	IPR000620 (Drug/metabolite transporter), IPR004853 (Domain of unknown function DUF250)
novelMiR_2896	MLOC_18813.1	H. vulgare	Origin recognition complex subunit 1	IPR001025 (Bromo adjacent homology (BAH) domain), IPR013083 (Zinc finger, RING/FYVE/PHD-type), IPR020793 (Origin recognition complex, subunit 1)
novelMiR_32345	MLOC_11861.2	H. vulgare	Unknown protein
novelMiR_18118	MLOC_37399.1	H. vulgare	Serine/threonine-protein phosphatase	IPR004843 (Metallophosphoesterase domain)
novelMiR_22248	MLOC_57068.1	H. vulgare	Purine permease	IPR000620 (Drug/metabolite transporter), IPR004853 (Domain of unknown function DUF250)
novelMiR_2942	MLOC_57068.1	H. vulgare	Purine permease	IPR000620 (Drug/metabolite transporter), IPR004853 (Domain of unknown function DUF250)
novelMiR_13748	MLOC_57068.1	H. vulgare	Purine permease	IPR000620 (Drug/metabolite transporter), IPR004853 (Domain of unknown function DUF250)
novelMiR_8306	MLOC_37457.3	H. vulgare	NADPH-cytochrome P450 reductase	IPR001094 (Flavodoxin), IPR023173 (NADPH-cytochrome p450 reductase, FAD-binding, alpha-helical domain-3)
novelMiR_24803	MLOC_7422.1	H. vulgare	Unknown protein
novelMiR_12633	AK371584	H. vulgare	Acyl transferase	IPR003480 (Transferase), IPR023213 (Chloramphenicol acetyltransferase-like domain)
novelMiR_27882	MLOC_18813.1	H. vulgare	Origin recognition complex subunit 1	IPR001025 (Bromo adjacent homology (BAH) domain), IPR013083 (Zinc finger, RING/FYVE/PHD-type), IPR020793 (Origin recognition complex, subunit 1)
novelMiR_37455	MLOC_67987.1	H. vulgare	Glucose-repressible alcohol dehydrogenase transcriptional effector	IPR005135 (Endonuclease/exonuclease/phosphatase)
novelMiR_8217	MLOC_37399.1	H. vulgare	Serine/threonine-protein phosphatase	IPR004843 (Metallophosphoesterase domain)
novelMiR_31086	AK367438	H. vulgare	Neutral ceramidase	IPR006823 (Neutral/alkaline nonlysosomal ceramidase)
novelMiR_15948	AK374342	H. vulgare	Transmembrane protein C9orf5	IPR002549 (Uncharacterised protein family UPF0118)
novelMiR_23898	MLOC_63932.1	H. vulgare	Pentatricopeptide repeat-containing protein	IPR002885 (Pentatricopeptide repeat)
novelMiR_16626	AK365106	H. vulgare	Sec14p-like phosphatidylinositol transfer family protein	IPR001071 (Cellular retinaldehyde binding/alpha-tocopherol transport), IPR011074 (CRAL/TRIO, N-terminal domain)
novelMiR_28376	MLOC_11451.1	H. vulgare	Zinc finger Ran-binding domain-containing protein 3	IPR002711 (HNH endonuclease)
novelMiR_24668	AK375453	H. vulgare	Lipase	IPR002921 (Lipase, class 3)
novelMiR_15843	MLOC_14775.2	H. vulgare	Alpha-glucan water dikinase
novelMiR_13323	MLOC_74781.1	H. vulgare	Cytochrome P450	IPR001128 (Cytochrome P450)
novelMiR_6872	MLOC_61720.1	H. vulgare	S-adenosylmethionine synthase	IPR002133 (S-adenosylmethionine synthetase)
novelMiR_8246	MLOC_61720.1	H. vulgare	S-adenosylmethionine synthase	IPR002133 (S-adenosylmethionine synthetase)
novelMiR_31274	MLOC_53985.4	H. vulgare	Erythroid differentiation-related factor 1-like protein
novelMiR_37092	AK376746	H. vulgare	3'-5' exoribonuclease	IPR001900 (Ribonuclease II/R), IPR016027 (Nucleic acid-binding, OB-fold-like), IPR022966 (Ribonuclease II/R, conserved site)
novelMiR_30081	AK251400.1	H. vulgare	Protein SEY1, putative	IPR008803 (Root hair defective 3 GTP-binding)
novelMiR_19596	MLOC_57068.1	H. vulgare	Purine permease	IPR000620 (Drug/metabolite transporter), IPR004853 (Domain of unknown function DUF250)
novelMiR_37796	MLOC_57068.1	H. vulgare	Purine permease	IPR000620 (Drug/metabolite transporter), IPR004853 (Domain of unknown function DUF250)
novelMiR_30245	MLOC_36725.2	H. vulgare	MAC/Perforin domain-containing protein	IPR020864 (Membrane attack complex component/perforin (MACPF) domain)
novelMiR_12161	AK358323	H. vulgare	MAR-binding filament-like protein 1-1
novelMiR_27995	MLOC_60718.3	H. vulgare	AP-3 complex subunit beta-2	IPR016024 (Armadillo-type fold), IPR017108 (Adaptor protein complex AP-3, beta subunit)
novelMiR_11625	AK354330	H. vulgare	S-adenosyl-L-methionine-dependent methyltransferases superfamily protein	IPR004159 (Putative S-adenosyl-L-methionine-dependent methyltransferase)
novelMiR_2195	MLOC_21194.2	H. vulgare	Helicase-like protein	IPR014012 (Helicase/SANT-associated, DNA binding)
novelMiR_30200	MLOC_59923.1	H. vulgare	ELM2 domain-containing protein
novelMiR_5606	AK373755	H. vulgare	Chromosome 13 contig 1, DNA sequence	IPR018849 (Nucleolar 27S pre-rRNA processing, Urb2/Npa2, C-terminal)
novelMiR_34988	MLOC_18813.1	H. vulgare	Origin recognition complex subunit 1	IPR001025 (Bromo adjacent homology (BAH) domain), IPR013083 (Zinc finger, RING/FYVE/PHD-type), IPR020793 (Origin recognition complex, subunit 1)
novelMiR_26919	AK371221	H. vulgare	Glutamate receptor	IPR001638 (Extracellular solute-binding protein, family 3), IPR017103 (Ionotropic glutamate receptor, plant)
novelMiR_10509	MLOC_59923.1	H. vulgare	ELM2 domain-containing protein
novelMiR_15537	MLOC_18813.1	H. vulgare	Origin recognition complex subunit 1	IPR001025 (Bromo adjacent homology (BAH) domain), IPR013083 (Zinc finger, RING/FYVE/PHD-type), IPR020793 (Origin recognition complex, subunit 1)
novelMiR_1560	MLOC_51570.1	H. vulgare	Receptor protein kinase, putative	IPR001611 (Leucine-rich repeat), IPR011009 (Protein kinase-like domain), IPR013210 (Leucine-rich repeat-containing N-terminal, type 2)
novelMiR_24421	MLOC_18813.1	H. vulgare	Origin recognition complex subunit 1	IPR001025 (Bromo adjacent homology (BAH) domain), IPR013083 (Zinc finger, RING/FYVE/PHD-type), IPR020793 (Origin recognition complex, subunit 1)
novelMiR_9954	MLOC_51570.1	H. vulgare	Receptor protein kinase, putative	IPR001611 (Leucine-rich repeat), IPR011009 (Protein kinase-like domain), IPR013210 (Leucine-rich repeat-containing N-terminal, type 2)
novelMiR_24057	AK248306.1	H. vulgare	Unknown protein
novelMiR_17640	MLOC_18813.1	H. vulgare	Origin recognition complex subunit 1	IPR001025 (Bromo adjacent homology (BAH) domain), IPR013083 (Zinc finger, RING/FYVE/PHD-type), IPR020793 (Origin recognition complex, subunit 1)
novelMiR_21893	MLOC_18813.1	H. vulgare	Origin recognition complex subunit 1	IPR001025 (Bromo adjacent homology (BAH) domain), IPR013083 (Zinc finger, RING/FYVE/PHD-type), IPR020793 (Origin recognition complex, subunit 1)
novelMiR_31540	MLOC_18813.1	H. vulgare	Origin recognition complex subunit 1	IPR001025 (Bromo adjacent homology (BAH) domain), IPR013083 (Zinc finger, RING/FYVE/PHD-type), IPR020793 (Origin recognition complex, subunit 1)
novelMiR_23819	AK248306.1	H. vulgare	Unknown protein
novelMiR_26146	MLOC_18813.1	H. vulgare	Origin recognition complex subunit 1	IPR001025 (Bromo adjacent homology (BAH) domain), IPR013083 (Zinc finger, RING/FYVE/PHD-type), IPR020793 (Origin recognition complex, subunit 1)
novelMiR_24060	AK248306.1	H. vulgare	Unknown protein
novelMiR_2390	MLOC_18813.1	H. vulgare	Origin recognition complex subunit 1	IPR001025 (Bromo adjacent homology (BAH) domain), IPR013083 (Zinc finger, RING/FYVE/PHD-type), IPR020793 (Origin recognition complex, subunit 1)
novelMiR_26697	AK364948	H. vulgare	Receptor kinase 2	IPR001611 (Leucine-rich repeat), IPR011009 (Protein kinase-like domain)
novelMiR_8939	AK372040	H. vulgare	Leucine-rich repeat receptor-like protein kinase	IPR001611 (Leucine-rich repeat), IPR013210 (Leucine-rich repeat-containing N-terminal, type 2)
novelMiR_24667	AK362483	H. vulgare	Hydroxysteroid dehydrogenase, putative	IPR016040 (NAD(P)-binding domain)
novelMiR_34937	MLOC_18813.1	H. vulgare	Origin recognition complex subunit 1	IPR001025 (Bromo adjacent homology (BAH) domain), IPR013083 (Zinc finger, RING/FYVE/PHD-type), IPR020793 (Origin recognition complex, subunit 1)
novelMiR_31433	MLOC_37399.1	H. vulgare	Serine/threonine-protein phosphatase	IPR004843 (Metallophosphoesterase domain)
novelMiR_34349	MLOC_5397.1	H. vulgare	Unknown protein
novelMiR_27955	MLOC_71023.1	H. vulgare	Zinc finger CCCH domain-containing protein	IPR003169 (GYF)
novelMiR_2306	AK364750	H. vulgare	Phosphatidylinositol-4-phosphate 5-kinase, putative	IPR002498 (Phosphatidylinositol-4-phosphate 5-kinase, core), IPR023610 (Phosphatidylinositol-4-phosphate 5-kinase)
novelMiR_35177	MLOC_11026.1	H. vulgare	LAG1 longevity assurance homolog 3	IPR016439 (Longevity assurance, LAG1/LAC1)
novelMiR_15889	AK360111	H. vulgare	ATP-binding protein of ABC transporter	IPR003439 (ABC transporter-like), IPR011527 (ABC transporter, transmembrane domain, type 1)
novelMiR_7904	MLOC_57068.1	H. vulgare	Purine permease	IPR000620 (Drug/metabolite transporter), IPR004853 (Domain of unknown function DUF250)
novelMiR_21166	MLOC_66325.1	H. vulgare	Unknown protein
novelMiR_21621	MLOC_5397.1	H. vulgare	Unknown protein
novelMiR_8394	AK365819	H. vulgare	Saccharopine dehydrogenase	IPR005097 (Saccharopine dehydrogenase / Homospermidine synthase)
novelMiR_29774	AK361654	H. vulgare	DNA-directed RNA polymerase II subunit E	IPR014381 (DNA-directed RNA polymerase, RPB5 subunit)
novelMiR_3020	MLOC_57068.1	H. vulgare	Purine permease	IPR000620 (Drug/metabolite transporter), IPR004853 (Domain of unknown function DUF250)
novelMiR_8426	MLOC_67987.1	H. vulgare	Glucose-repressible alcohol dehydrogenase transcriptional effector	IPR005135 (Endonuclease/exonuclease/phosphatase)
novelMiR_8625	MLOC_14775.2	H. vulgare	Alpha-glucan water dikinase
novelMiR_10272	AK354623	H. vulgare	Cytosol aminopeptidase family protein	IPR011356 (Peptidase M17)
novelMiR_26085	AK361152	H. vulgare	HXXXD-type acyl-transferase family protein	IPR003480 (Transferase), IPR023213 (Chloramphenicol acetyltransferase-like domain)
novelMiR_22892	AK357802	H. vulgare	Unknown protein
novelMiR_30486	AK368785	H. vulgare	Auxin response factor 25	IPR003311 (AUX/IAA protein), IPR010525 (Auxin response factor), IPR015300 (DNA-binding pseudobarrel domain)
novelMiR_30706	AK357802	H. vulgare	Unknown protein
novelMiR_9448	MLOC_39437.1	H. vulgare	NB-ARC domain-containing disease resistance protein	IPR002182 (NB-ARC)
novelMiR_29789	MLOC_11645.3	H. vulgare	Peptidase M16 family protein	IPR011249 (Metalloenzyme, LuxS/M16 peptidase-like, metal-binding)
novelMiR_16189	MLOC_5397.1	H. vulgare	Unknown protein
novelMiR_36100	MLOC_56399.1	H. vulgare	Retrotransposon protein, putative, unclassified
novelMiR_37377	MLOC_69669.1	H. vulgare	Unknown protein
novelMiR_10459	MLOC_5397.1	H. vulgare	Unknown protein
novelMiR_3129	MLOC_39437.1	H. vulgare	NB-ARC domain-containing disease resistance protein	IPR002182 (NB-ARC)
novelMiR_25548	MLOC_53082.2	H. vulgare	Protein of unknown function, DUF647	IPR006968 (Protein of unknown function DUF647)
novelMiR_25148	AK371584	H. vulgare	Acyl transferase	IPR003480 (Transferase), IPR023213 (Chloramphenicol acetyltransferase-like domain)
novelMiR_34263	MLOC_11645.3	H. vulgare	Peptidase M16 family protein	IPR011249 (Metalloenzyme, LuxS/M16 peptidase-like, metal-binding)
novelMiR_15532	AK253004.1	H. vulgare	Enolase	IPR000941 (Enolase)
novelMiR_5940	MLOC_16346.4	H. vulgare	NBS-LRR disease resistance protein homologue	IPR000767 (Disease resistance protein)
novelMiR_10533	AK368404	H. vulgare	HNH endonuclease	IPR002711 (HNH endonuclease)
novelMiR_13220	MLOC_64514.1	H. vulgare	Mitochondrial-processing peptidase alpha subunit	IPR011249 (Metalloenzyme, LuxS/M16 peptidase-like, metal-binding)
novelMiR_30215	MLOC_39437.1	H. vulgare	NB-ARC domain-containing disease resistance protein	IPR002182 (NB-ARC)
novelMiR_37863	MLOC_57068.1	H. vulgare	Purine permease	IPR000620 (Drug/metabolite transporter), IPR004853 (Domain of unknown function DUF250)
novelMiR_9533	MLOC_69669.1	H. vulgare	Unknown protein
novelMiR_20127	MLOC_69669.1	H. vulgare	Unknown protein
novelMiR_4538	MLOC_60718.3	H. vulgare	AP-3 complex subunit beta-2	IPR016024 (Armadillo-type fold), IPR017108 (Adaptor protein complex AP-3, beta subunit)
novelMiR_35071	MLOC_14694.14	H. vulgare	Kinase	IPR011009 (Protein kinase-like domain), IPR014729 (Rossmann-like alpha/beta/alpha sandwich fold)
novelMiR_21274	MLOC_66325.1	H. vulgare	Unknown protein
novelMiR_13405	MLOC_69669.1	H. vulgare	Unknown protein
novelMiR_37561	AK371921	H. vulgare	AMP deaminase, putative	IPR006329 (AMP deaminase)
novelMiR_37709	MLOC_61963.1	H. vulgare	Early nodulin-like protein	IPR008972 (Cupredoxin)
novelMiR_25541	MLOC_69669.1	H. vulgare	Unknown protein
novelMiR_5415	MLOC_16998.3	H. vulgare	Transposon protein, putative, Mutator sub-class	IPR007527 (Zinc finger, SWIM-type)
novelMiR_4906	AK362483	H. vulgare	Hydroxysteroid dehydrogenase, putative	IPR016040 (NAD(P)-binding domain)
novelMiR_26948	MLOC_61720.1	H. vulgare	S-adenosylmethionine synthase	IPR002133 (S-adenosylmethionine synthetase)
novelMiR_15764	AK374342	H. vulgare	Transmembrane protein C9orf5	IPR002549 (Uncharacterised protein family UPF0118)
novelMiR_20822	MLOC_57068.1	H. vulgare	Purine permease	IPR000620 (Drug/metabolite transporter), IPR004853 (Domain of unknown function DUF250)
novelMiR_33036	MLOC_20526.1	H. vulgare	Glucan endo-1,3-beta-glucosidase 3	IPR000490 (Glycoside hydrolase, family 17), IPR012946 (X8), IPR017853 (Glycoside hydrolase, superfamily)
novelMiR_1511	MLOC_40031.2	H. vulgare	U-box domain-containing protein	IPR013083 (Zinc finger, RING/FYVE/PHD-type), IPR016024 (Armadillo-type fold)
novelMiR_7799	MLOC_4904.1	H. vulgare	Pentatricopeptide repeat-containing protein	IPR002885 (Pentatricopeptide repeat), IPR011990 (Tetratricopeptide-like helical)
novelMiR_5299	AK360512	H. vulgare	Pyridoxamine 5'-phosphate oxidase-related FMN-binding protein	IPR009002 (FMN-binding split barrel-related), IPR019595 (Domain of unknown function DUF2470)
novelMiR_32873	MLOC_64514.1	H. vulgare	Mitochondrial-processing peptidase alpha subunit	IPR011249 (Metalloenzyme, LuxS/M16 peptidase-like, metal-binding)
novelMiR_21394	AK374342	H. vulgare	Transmembrane protein C9orf5	IPR002549 (Uncharacterised protein family UPF0118)
novelMiR_24167	AK362937	H. vulgare	RING/U-box superfamily protein	IPR013083 (Zinc finger, RING/FYVE/PHD-type)
novelMiR_4057	AK360512	H. vulgare	Pyridoxamine 5'-phosphate oxidase-related FMN-binding protein	IPR009002 (FMN-binding split barrel-related), IPR019595 (Domain of unknown function DUF2470)
novelMiR_4060	AK360512	H. vulgare	Pyridoxamine 5'-phosphate oxidase-related FMN-binding protein	IPR009002 (FMN-binding split barrel-related), IPR019595 (Domain of unknown function DUF2470)
novelMiR_19607	MLOC_61720.1	H. vulgare	S-adenosylmethionine synthase	IPR002133 (S-adenosylmethionine synthetase)
novelMiR_1848	AK356680	H. vulgare	Eukaryotic aspartyl protease family protein, expressed	IPR001461 (Peptidase A1), IPR021109 (Peptidase aspartic)
novelMiR_24888	AK356420	H. vulgare	Lipase (Class 3)-like protein	IPR002921 (Lipase, class 3)
novelMiR_22663	MLOC_38681.2	H. vulgare	PHD finger protein-like	IPR013083 (Zinc finger, RING/FYVE/PHD-type)
novelMiR_16129	MLOC_80063.2	H. vulgare	Chromodomain-helicase-DNA-binding protein	IPR001650 (Helicase, C-terminal)
novelMiR_31298	MLOC_22184.1	H. vulgare	Microtubule associated protein family protein, putative, expressed	IPR007145 (Microtubule-associated protein, MAP65/ASE1-type)
novelMiR_34456	MLOC_69669.1	H. vulgare	Unknown protein
novelMiR_26170	AK356420	H. vulgare	Lipase (Class 3)-like protein	IPR002921 (Lipase, class 3)
novelMiR_35374	AK370974	H. vulgare	UDP-Glycosyltransferase superfamily protein	IPR002213 (UDP-glucuronosyl/UDP-glucosyltransferase)
novelMiR_7392	MLOC_69669.1	H. vulgare	Unknown protein
novelMiR_21018	MLOC_37071.1	H. vulgare	Transducin family protein / WD-40 repeat family protein	IPR015943 (WD40/YVTN repeat-like-containing domain), IPR022033 (RAVE complex protein Rav1 C-terminal)
novelMiR_25442	MLOC_69669.1	H. vulgare	Unknown protein
novelMiR_15846	MLOC_312.14	H. vulgare	MAR-binding protein, putative, expressed
novelMiR_10038	AK373118	H. vulgare	CsAtPR5
novelMiR_26704	MLOC_10411.2	H. vulgare	ARM repeat superfamily protein
novelMiR_15351	MLOC_37457.3	H. vulgare	NADPH-cytochrome P450 reductase	IPR001094 (Flavodoxin), IPR023173 (NADPH-cytochrome p450 reductase, FAD-binding, alpha-helical domain-3)
novelMiR_21565	MLOC_69669.1	H. vulgare	Unknown protein
novelMiR_28278	MLOC_69669.1	H. vulgare	Unknown protein
novelMiR_28443	MLOC_58337.1	H. vulgare	DNA replication complex GINS protein PSF3	IPR021151 (GINS complex)
novelMiR_4030	MLOC_73361.1	H. vulgare	HAT family dimerisation domain containing protein, expressed
novelMiR_27504	AK370025	H. vulgare	Acid phosphatase	IPR005519 (Acid phosphatase (Class B)), IPR023214 (HAD-like domain)
novelMiR_23521	AK354575	H. vulgare	3-oxoacyl-[acyl-carrier-protein] synthase 3 1	IPR004655 (Beta-ketoacyl-acyl carrier protein synthase III (FabH))
novelMiR_29140	MLOC_56458.1	H. vulgare	Pectinacetylesterase family protein	IPR004963 (Pectinacetylesterase)
novelMiR_21657	MLOC_5397.1	H. vulgare	Unknown protein
novelMiR_6484	AK374273	H. vulgare	Acetyl-coenzyme A synthetase	IPR000873 (AMP-dependent synthetase/ligase)
novelMiR_27671	MLOC_69669.1	H. vulgare	Unknown protein
novelMiR_16668	MLOC_61961.2	H. vulgare	Violaxanthin de-epoxidase	IPR011038 (Calycin-like)
novelMiR_19649	AK356120	H. vulgare	Amine oxidase, putative	IPR002937 (Amine oxidase)
novelMiR_30369	MLOC_65319.1	H. vulgare	U-box domain-containing protein 44	IPR013083 (Zinc finger, RING/FYVE/PHD-type), IPR016024 (Armadillo-type fold)
novelMiR_35090	AK375660	H. vulgare	Cohesin subunit SA-3	IPR016024 (Armadillo-type fold)
novelMiR_26395	MLOC_16998.3	H. vulgare	Transposon protein, putative, Mutator sub-class	IPR007527 (Zinc finger, SWIM-type)
novelMiR_33338	MLOC_69669.1	H. vulgare	Unknown protein
novelMiR_18138	MLOC_59852.2	H. vulgare	Symplekin, putative	IPR021850 (Protein of unknown function DUF3453)
novelMiR_23629	AK356672	H. vulgare	Phosphoglucosamine mutase	IPR005841 (Alpha-D-phosphohexomutase superfamily)
novelMiR_31783	MLOC_49455.3	H. vulgare	Sugar transporter, putative	IPR005828 (General substrate transporter), IPR016196 (Major facilitator superfamily domain, general substrate transporter)
novelMiR_6494	AK361152	H. vulgare	HXXXD-type acyl-transferase family protein	IPR003480 (Transferase), IPR023213 (Chloramphenicol acetyltransferase-like domain)
novelMiR_3266	AK370564	H. vulgare	Spinster-like protein	IPR011701 (Major facilitator superfamily), IPR016196 (Major facilitator superfamily domain, general substrate transporter)
novelMiR_35989	AK376142	H. vulgare	Zinc finger protein, putative	IPR002867 (Zinc finger, C6HC-type), IPR013083 (Zinc finger, RING/FYVE/PHD-type)
novelMiR_31931	MLOC_22475.2	H. vulgare	C2H2-like zinc finger protein	IPR013087 (Zinc finger, C2H2-type/integrase, DNA-binding)
novelMiR_3934	AK372453	H. vulgare	TIM-barrel signal transduction protein	IPR008322 (Uncharacterised protein family UPF0261), IPR009215 (TIM-barrel signal transduction protein, predicted), IPR013785 (Aldolase-type TIM barrel), IPR015813 (Pyruvate/Phosphoenolpyruvate kinase)
novelMiR_21385	AK358053	H. vulgare	N-acetyltransferase	IPR016181 (Acyl-CoA N-acyltransferase)
novelMiR_5653	MLOC_76365.1	H. vulgare	Cullin-1, putative	IPR001373 (Cullin, N-terminal), IPR011991 (Winged helix-turn-helix transcription repressor DNA-binding)
novelMiR_5654	MLOC_76365.1	H. vulgare	Cullin-1, putative	IPR001373 (Cullin, N-terminal), IPR011991 (Winged helix-turn-helix transcription repressor DNA-binding)
novelMiR_23161	AK356672	H. vulgare	Phosphoglucosamine mutase	IPR005841 (Alpha-D-phosphohexomutase superfamily)
novelMiR_23442	AK372453	H. vulgare	TIM-barrel signal transduction protein	IPR008322 (Uncharacterised protein family UPF0261), IPR009215 (TIM-barrel signal transduction protein, predicted), IPR013785 (Aldolase-type TIM barrel), IPR015813 (Pyruvate/Phosphoenolpyruvate kinase)
novelMiR_23443	AK372453	H. vulgare	TIM-barrel signal transduction protein	IPR008322 (Uncharacterised protein family UPF0261), IPR009215 (TIM-barrel signal transduction protein, predicted), IPR013785 (Aldolase-type TIM barrel), IPR015813 (Pyruvate/Phosphoenolpyruvate kinase)
novelMiR_26999	MLOC_70862.3	H. vulgare	Nuclear matrix constituent-like protein
novelMiR_98	AK371584	H. vulgare	Acyl transferase	IPR003480 (Transferase), IPR023213 (Chloramphenicol acetyltransferase-like domain)
novelMiR_21444	AK367438	H. vulgare	Neutral ceramidase	IPR006823 (Neutral/alkaline nonlysosomal ceramidase)
novelMiR_20960	AK371946	H. vulgare	GRAS family transcription factor	IPR005202 (Transcription factor GRAS)
novelMiR_7925	MLOC_71452.2	H. vulgare	AP-3 complex delta subunit-like protein	IPR002553 (Clathrin/coatomer adaptor, adaptin-like, N-terminal), IPR016024 (Armadillo-type fold)
novelMiR_14665	MLOC_65207.4	H. vulgare	Pantothenate kinase 4	IPR016949 (Uncharacterised conserved protein UCP030210)
novelMiR_5336	AK372453	H. vulgare	TIM-barrel signal transduction protein	IPR008322 (Uncharacterised protein family UPF0261), IPR009215 (TIM-barrel signal transduction protein, predicted), IPR013785 (Aldolase-type TIM barrel), IPR015813 (Pyruvate/Phosphoenolpyruvate kinase)
novelMiR_21261	AK356672	H. vulgare	Phosphoglucosamine mutase	IPR005841 (Alpha-D-phosphohexomutase superfamily)
novelMiR_33692	MLOC_38289.3	H. vulgare	CONSTANS-like protein	IPR000315 (Zinc finger, B-box), IPR010402 (CCT domain)
novelMiR_27744	MLOC_5848.1	H. vulgare	50S ribosomal protein L32, chloroplastic
novelMiR_27473	MLOC_57799.1	H. vulgare	Queuine tRNA-ribosyltransferase, putative	IPR002616 (Queuine/other tRNA-ribosyltransferase)
novelMiR_18320	MLOC_69330.1	H. vulgare	Retrotransposon protein, putative, Ty1-copia subclass
novelMiR_29726	MLOC_312.14	H. vulgare	MAR-binding protein, putative, expressed
novelMiR_26924	AK252134.1	H. vulgare	UDP-glucose 4-epimerase, putative	IPR001509 (NAD-dependent epimerase/dehydratase), IPR005886 (UDP-glucose 4-epimerase)
novelMiR_30107	AK358863	H. vulgare	Cell cycle checkpoint protein rad1	IPR003021 (Repair protein Rad1/Rec1)
novelMiR_14412	AK250740.1	H. vulgare	Eukaryotic translation initiation factor 2D	IPR001950 (Translation initiation factor SUI1), IPR003121 (SWIB/MDM2 domain), IPR015947 (PUA-like domain)
novelMiR_28927	AK364080	H. vulgare	Cysteine proteinase	IPR013128 (Peptidase C1A, papain)
novelMiR_28928	AK372040	H. vulgare	Leucine-rich repeat receptor-like protein kinase	IPR001611 (Leucine-rich repeat), IPR013210 (Leucine-rich repeat-containing N-terminal, type 2)
novelMiR_4946	MLOC_7078.1	H. vulgare	Protein TIFY 7	IPR010399 (Tify), IPR018467 (CO/COL/TOC1, conserved site)
novelMiR_4947	MLOC_7078.1	H. vulgare	Protein TIFY 7	IPR010399 (Tify), IPR018467 (CO/COL/TOC1, conserved site)
novelMiR_4949	MLOC_37399.1	H. vulgare	Serine/threonine-protein phosphatase	IPR004843 (Metallophosphoesterase domain)
novelMiR_10036	MLOC_7078.1	H. vulgare	Protein TIFY 7	IPR010399 (Tify), IPR018467 (CO/COL/TOC1, conserved site)
novelMiR_15575	MLOC_37399.1	H. vulgare	Serine/threonine-protein phosphatase	IPR004843 (Metallophosphoesterase domain)
novelMiR_2226	MLOC_44527.2	H. vulgare	Unknown protein
novelMiR_18407	MLOC_57799.1	H. vulgare	Queuine tRNA-ribosyltransferase, putative	IPR002616 (Queuine/other tRNA-ribosyltransferase)
novelMiR_33929	MLOC_72942.4	H. vulgare	Embryogenesis transmembrane protein
novelMiR_29092	MLOC_20229.1	H. vulgare	RING finger domain-containing protein	IPR001876 (Zinc finger, RanBP2-type), IPR002867 (Zinc finger, C6HC-type), IPR013083 (Zinc finger, RING/FYVE/PHD-type)
novelMiR_21494	AK370025	H. vulgare	Acid phosphatase	IPR005519 (Acid phosphatase (Class B)), IPR023214 (HAD-like domain)
novelMiR_1864	AK374342	H. vulgare	Transmembrane protein C9orf5	IPR002549 (Uncharacterised protein family UPF0118)
novelMiR_6585	AK356420	H. vulgare	Lipase (Class 3)-like protein	IPR002921 (Lipase, class 3)
novelMiR_23946	AK365125	H. vulgare	Unknown protein
novelMiR_36158	AK356420	H. vulgare	Lipase (Class 3)-like protein	IPR002921 (Lipase, class 3)
novelMiR_26544	MLOC_57799.1	H. vulgare	Queuine tRNA-ribosyltransferase, putative	IPR002616 (Queuine/other tRNA-ribosyltransferase)
novelMiR_15288	MLOC_61419.1	H. vulgare	Mediator of RNA polymerase II transcription subunit
novelMiR_33508	MLOC_72942.4	H. vulgare	Embryogenesis transmembrane protein
novelMiR_28468	AK370387	H. vulgare	VQ motif-containing protein	IPR008889 (VQ)
novelMiR_791	AK370855	H. vulgare	26S proteasome non-ATPase regulatory subunit 13	IPR000717 (Proteasome component (PCI) domain)
novelMiR_28506	MLOC_56166.1	H. vulgare	Protein phosphatase 2c, putative	IPR001932 (Protein phosphatase 2C-like)
novelMiR_4061	AK367953	H. vulgare	BHLH transcription factor	IPR011598 (Helix-loop-helix DNA-binding)
novelMiR_10188	AK252134.1	H. vulgare	UDP-glucose 4-epimerase, putative	IPR001509 (NAD-dependent epimerase/dehydratase), IPR005886 (UDP-glucose 4-epimerase)
novelMiR_5504	MLOC_36793.1	H. vulgare	tRNA pseudouridine synthase Pus10	IPR020103 (Pseudouridine synthase, catalytic domain)
novelMiR_36441	MLOC_55056.1	H. vulgare	Cleavage and polyadenylation specificity factor subunit 3	IPR001279 (Beta-lactamase-like), IPR022712 (Beta-Casp domain)
novelMiR_32700	AK365690	H. vulgare	Unknown protein
novelMiR_5332	AK372214	H. vulgare	Hydrolase, alpha/beta fold family protein, putative, expressed	IPR000073 (Alpha/beta hydrolase fold-1)
novelMiR_24705	MLOC_63836.1	H. vulgare	Non-structural maintenance of chromosome element, putative (Subunit of dna repair complex, putative)	IPR014854 (Nse4)
novelMiR_7548	AK372040	H. vulgare	Leucine-rich repeat receptor-like protein kinase	IPR001611 (Leucine-rich repeat), IPR013210 (Leucine-rich repeat-containing N-terminal, type 2)
novelMiR_2944	MLOC_61720.1	H. vulgare	S-adenosylmethionine synthase	IPR002133 (S-adenosylmethionine synthetase)
novelMiR_22063	AK367438	H. vulgare	Neutral ceramidase	IPR006823 (Neutral/alkaline nonlysosomal ceramidase)
novelMiR_36611	AK250398.1	H. vulgare	Ring E3 ubiquitin ligase
novelMiR_465	MLOC_9809.3	H. vulgare	Glucose-repressible alcohol dehydrogenase transcriptional effector	IPR005135 (Endonuclease/exonuclease/phosphatase)
novelMiR_32003	AK363444	H. vulgare	Glycerol-3-phosphate acyltransferase 8
novelMiR_7966	MLOC_55196.3	H. vulgare	Protein of unknown function (DUF594)	IPR007658 (Protein of unknown function DUF594)
novelMiR_5050	AK376923	H. vulgare	Kelch repeat-containing protein	IPR012336 (Thioredoxin-like fold), IPR015916 (Galactose oxidase, beta-propeller)
novelMiR_29440	MLOC_5397.1	H. vulgare	Unknown protein
novelMiR_22327	MLOC_71105.1	H. vulgare	Lipoyl synthase, mitochondrial	IPR003698 (Lipoate synthase), IPR007197 (Radical SAM)
novelMiR_22361	MLOC_55056.1	H. vulgare	Cleavage and polyadenylation specificity factor subunit 3	IPR001279 (Beta-lactamase-like), IPR022712 (Beta-Casp domain)
novelMiR_28472	AK367042	H. vulgare	NBS-LRR disease resistance protein-like	IPR000767 (Disease resistance protein), IPR001611 (Leucine-rich repeat)
novelMiR_25576	AK251772.1	H. vulgare	D-inositol-3-phosphate glycosyltransferase	IPR001296 (Glycosyl transferase, family 1), IPR013234 (PIGA, GPI anchor biosynthesis)
novelMiR_25422	AK367953	H. vulgare	BHLH transcription factor	IPR011598 (Helix-loop-helix DNA-binding)
novelMiR_20658	AK372043	H. vulgare	Protein kinase putative	IPR011009 (Protein kinase-like domain)
novelMiR_12583	AK361249	H. vulgare	Pentatricopeptide repeat-containing protein, putative	IPR002885 (Pentatricopeptide repeat)
novelMiR_27349	AK372747	H. vulgare	Nucleolar complex protein-like protein	IPR016024 (Armadillo-type fold), IPR016903 (Nucleolar complex-associated protein 3)
novelMiR_3611	MLOC_60834.1	H. vulgare	U-box domain-containing protein 3	IPR016024 (Armadillo-type fold)
novelMiR_623	AK251227.1	H. vulgare	RNA-binding protein, putative	IPR001876 (Zinc finger, RanBP2-type), IPR012677 (Nucleotide-binding, alpha-beta plait)
novelMiR_24221	MLOC_57068.1	H. vulgare	Purine permease	IPR000620 (Drug/metabolite transporter), IPR004853 (Domain of unknown function DUF250)
novelMiR_28209	AK357680	H. vulgare	Retrotransposon protein, putative, unclassified
novelMiR_7757	MLOC_55271.1	H. vulgare	NOP14 nucleolar protein homolog	IPR007276 (Nop14-like protein)
novelMiR_33710	MLOC_55762.2	H. vulgare	Retrotransposon protein, putative, unclassified
novelMiR_13591	AK359505	H. vulgare	Cytochrome P450 family protein	IPR001128 (Cytochrome P450)
novelMiR_6430	AK370367	H. vulgare	Lysosomal Pro-X carboxypeptidase	IPR008758 (Peptidase S28)
novelMiR_31359	AK250346.1	H. vulgare	ATP-dependent zinc metalloprotease FtsH 1	IPR003959 (ATPase, AAA-type, core), IPR009010 (Aspartate decarboxylase-like fold)
novelMiR_8678	MLOC_63786.2	H. vulgare	Subtilase	IPR015500 (Peptidase S8, subtilisin-related), IPR023828 (Peptidase S8, subtilisin, Ser-active site)
novelMiR_25300	MLOC_5397.1	H. vulgare	Unknown protein
novelMiR_32572	MLOC_57068.1	H. vulgare	Purine permease	IPR000620 (Drug/metabolite transporter), IPR004853 (Domain of unknown function DUF250)
novelMiR_30190	AK367956	H. vulgare	Ras-related protein Rab-25	IPR001806 (Small GTPase superfamily), IPR005225 (Small GTP-binding protein domain)
novelMiR_1850	MLOC_72568.3	H. vulgare	Unknown protein
novelMiR_1783	MLOC_4904.1	H. vulgare	Pentatricopeptide repeat-containing protein	IPR002885 (Pentatricopeptide repeat), IPR011990 (Tetratricopeptide-like helical)
novelMiR_34348	MLOC_5397.1	H. vulgare	Unknown protein
novelMiR_2323	MLOC_51450.2	H. vulgare	Prohibitin	IPR001107 (Band 7 protein)
novelMiR_8133	AK365206	H. vulgare	Protein of unknown function (DUF630 and DUF632)	IPR006867 (Domain of unknown function DUF632), IPR006868 (Domain of unknown function DUF630), IPR015425 (Actin-binding FH2)
novelMiR_29621	MLOC_55354.1	H. vulgare	Unknown protein
novelMiR_1996	AK366652	H. vulgare	UDP-sugar transporter, putative	IPR004853 (Domain of unknown function DUF250)
novelMiR_18055	AK251924.1	H. vulgare	Bromo-adjacent homology (BAH) domain-containing protein	IPR001025 (Bromo adjacent homology (BAH) domain), IPR003618 (Transcription elongation factor S-II, central domain)
novelMiR_28601	MLOC_56399.1	H. vulgare	Retrotransposon protein, putative, unclassified
novelMiR_29770	AK370515	H. vulgare	Late embryogenesis abundant hydroxyproline-rich glycoprotein
novelMiR_15682	MLOC_51450.2	H. vulgare	Prohibitin	IPR001107 (Band 7 protein)
novelMiR_32324	AK354687	H. vulgare	Plant invertase/pectin methylesterase inhibitor superfamily protein	IPR006501 (Pectinesterase inhibitor)
novelMiR_35251	AK360467	H. vulgare	NAC domain containing protein 53	IPR003441 (No apical meristem (NAM) protein)
novelMiR_11667	AK374134	H. vulgare	DCD (Development and Cell Death) domain protein	IPR013989 (Development/cell death domain)
novelMiR_7314	MLOC_51450.2	H. vulgare	Prohibitin	IPR001107 (Band 7 protein)
novelMiR_7315	MLOC_51450.2	H. vulgare	Prohibitin	IPR001107 (Band 7 protein)
novelMiR_7317	MLOC_51450.2	H. vulgare	Prohibitin	IPR001107 (Band 7 protein)
novelMiR_5629	AK375501	H. vulgare	Unknown protein	IPR011333 (BTB/POZ fold)
novelMiR_2704	MLOC_67697.1	H. vulgare	WD-repeat protein, putative	IPR006594 (LisH dimerisation motif), IPR006595 (CTLH, C-terminal LisH motif), IPR011047 (Quinonprotein alcohol dehydrogenase-like), IPR015943 (WD40/YVTN repeat-like-containing domain)
novelMiR_25234	AK373880	H. vulgare	Cell division cycle and apoptosis regulator protein	IPR011992 (EF-hand-like domain)
novelMiR_18174	AK375501	H. vulgare	Unknown protein	IPR011333 (BTB/POZ fold)
novelMiR_19562	AK375501	H. vulgare	Unknown protein	IPR011333 (BTB/POZ fold)
novelMiR_8738	AK251586.1	H. vulgare	SMAD/FHA domain-containing protein	IPR008984 (SMAD/FHA domain)
novelMiR_144	AK363491	H. vulgare	Fructose-1,6-bisphosphatase class 1	IPR000146 (Fructose-1,6-bisphosphatase class 1/Sedoheputulose-1,7-bisphosphatase)
novelMiR_24611	MLOC_70862.3	H. vulgare	Nuclear matrix constituent-like protein
novelMiR_5863	MLOC_51450.2	H. vulgare	Prohibitin	IPR001107 (Band 7 protein)
novelMiR_28549	AK372440	H. vulgare	Retrotransposon protein, putative, unclassified	IPR000477 (Reverse transcriptase), IPR005135 (Endonuclease/exonuclease/phosphatase)
novelMiR_15025	AK252946.1	H. vulgare	Squamous cell carcinoma antigen recognized by T-cells, putative	IPR008847 (Suppressor of forked), IPR012677 (Nucleotide-binding, alpha-beta plait)
novelMiR_36902	MLOC_14460.1	H. vulgare	Phosphatidylinositol N-acetyglucosaminlytransferase subunit P-like protein	IPR022212 (Protein of unknown function DUF3741)
novelMiR_23610	AK375501	H. vulgare	Unknown protein	IPR011333 (BTB/POZ fold)
novelMiR_14240	MLOC_63853.4	H. vulgare	Receptor protein kinase, putative	IPR002902 (Gnk2-homologous domain), IPR011009 (Protein kinase-like domain)
novelMiR_17445	AK252946.1	H. vulgare	Squamous cell carcinoma antigen recognized by T-cells, putative	IPR008847 (Suppressor of forked), IPR012677 (Nucleotide-binding, alpha-beta plait)
novelMiR_26529	AK248859.1	H. vulgare	Eukaryotic translation initiation factor 2A	IPR011387 (Translation initiation factor 2A), IPR015943 (WD40/YVTN repeat-like-containing domain)
novelMiR_28750	MLOC_69669.1	H. vulgare	Unknown protein
novelMiR_395	MLOC_57068.1	H. vulgare	Purine permease	IPR000620 (Drug/metabolite transporter), IPR004853 (Domain of unknown function DUF250)
novelMiR_3281	AK364497	H. vulgare	WD repeat-containing protein	IPR015943 (WD40/YVTN repeat-like-containing domain), IPR020472 (G-protein beta WD-40 repeat)
novelMiR_24318	MLOC_60718.3	H. vulgare	AP-3 complex subunit beta-2	IPR016024 (Armadillo-type fold), IPR017108 (Adaptor protein complex AP-3, beta subunit)
novelMiR_23659	MLOC_18287.4	H. vulgare	Pore-forming toxin-like protein Hfr-2	IPR005830 (Aerolysin/haemolysin/leukocidin toxin), IPR008998 (Agglutinin), IPR023307 (Aerolysin-like toxin, beta complex domain)
novelMiR_7413	AK361654	H. vulgare	DNA-directed RNA polymerase II subunit E	IPR014381 (DNA-directed RNA polymerase, RPB5 subunit)
novelMiR_13444	MLOC_51450.2	H. vulgare	Prohibitin	IPR001107 (Band 7 protein)
novelMiR_13445	MLOC_51450.2	H. vulgare	Prohibitin	IPR001107 (Band 7 protein)
novelMiR_32281	MLOC_37399.1	H. vulgare	Serine/threonine-protein phosphatase	IPR004843 (Metallophosphoesterase domain)
novelMiR_32291	MLOC_37586.1	H. vulgare	Histidine kinase-, DNA gyrase B-, and HSP90-like ATPase family protein	IPR003594 (ATPase-like, ATP-binding domain)
novelMiR_22536	MLOC_57068.1	H. vulgare	Purine permease	IPR000620 (Drug/metabolite transporter), IPR004853 (Domain of unknown function DUF250)
novelMiR_377	MLOC_69669.1	H. vulgare	Unknown protein
novelMiR_6042	MLOC_50671.2	H. vulgare	Cyclase/dehydrase	IPR005031 (Streptomyces cyclase/dehydrase), IPR023393 (START-like domain)
novelMiR_25623	MLOC_50671.2	H. vulgare	Cyclase/dehydrase	IPR005031 (Streptomyces cyclase/dehydrase), IPR023393 (START-like domain)
novelMiR_20923	AK372440	H. vulgare	Retrotransposon protein, putative, unclassified	IPR000477 (Reverse transcriptase), IPR005135 (Endonuclease/exonuclease/phosphatase)
novelMiR_6530	MLOC_66645.3	H. vulgare	Polyadenylate-binding protein 2-A	IPR012677 (Nucleotide-binding, alpha-beta plait)
novelMiR_8166	MLOC_50671.2	H. vulgare	Cyclase/dehydrase	IPR005031 (Streptomyces cyclase/dehydrase), IPR023393 (START-like domain)
novelMiR_27877	AK363581	H. vulgare	Lipase class 3-like	IPR002921 (Lipase, class 3)
novelMiR_11110	AK376625	H. vulgare	Receptor-like protein kinase 5	IPR011009 (Protein kinase-like domain)
novelMiR_12030	MLOC_64484.3	H. vulgare	EFR3-like protein	IPR016024 (Armadillo-type fold)
novelMiR_24539	MLOC_50671.2	H. vulgare	Cyclase/dehydrase	IPR005031 (Streptomyces cyclase/dehydrase), IPR023393 (START-like domain)
novelMiR_13400	MLOC_57068.1	H. vulgare	Purine permease	IPR000620 (Drug/metabolite transporter), IPR004853 (Domain of unknown function DUF250)
novelMiR_13404	MLOC_37399.1	H. vulgare	Serine/threonine-protein phosphatase	IPR004843 (Metallophosphoesterase domain)
novelMiR_37650	MLOC_44350.1	H. vulgare	Unknown protein
novelMiR_7393	MLOC_57799.1	H. vulgare	Queuine tRNA-ribosyltransferase, putative	IPR002616 (Queuine/other tRNA-ribosyltransferase)
novelMiR_25106	MLOC_44794.2	H. vulgare	Major facilitator superfamily protein	IPR000109 (Oligopeptide transporter), IPR016196 (Major facilitator superfamily domain, general substrate transporter)
novelMiR_16114	AK365092	H. vulgare	Heavy meromyosin-like
novelMiR_26673	MLOC_25582.1	H. vulgare	DNA-directed RNA polymerase	IPR015712 (DNA-directed RNA polymerase, subunit 2)
novelMiR_23613	AK364983	H. vulgare	GRAS family transcription factor containing protein, expressed	IPR005202 (Transcription factor GRAS)
novelMiR_27569	MLOC_69164.1	H. vulgare	ubiquitin-protein ligase 4	IPR000569 (HECT), IPR016024 (Armadillo-type fold)
novelMiR_7790	MLOC_57068.1	H. vulgare	Purine permease	IPR000620 (Drug/metabolite transporter), IPR004853 (Domain of unknown function DUF250)
novelMiR_27014	MLOC_57799.1	H. vulgare	Queuine tRNA-ribosyltransferase, putative	IPR002616 (Queuine/other tRNA-ribosyltransferase)
novelMiR_10136	AK366997	H. vulgare	Ras-related protein Rab-5C	IPR001806 (Small GTPase superfamily), IPR005225 (Small GTP-binding protein domain)
novelMiR_34420	AK371196	H. vulgare	Serine carboxypeptidase 1	IPR001563 (Peptidase S10, serine carboxypeptidase)
novelMiR_8633	MLOC_14694.14	H. vulgare	Kinase	IPR011009 (Protein kinase-like domain), IPR014729 (Rossmann-like alpha/beta/alpha sandwich fold)
novelMiR_29769	MLOC_70862.3	H. vulgare	Nuclear matrix constituent-like protein
novelMiR_23816	AK364389	H. vulgare	Protein of unknown function (DUF630 and DUF632)	IPR006867 (Domain of unknown function DUF632), IPR006868 (Domain of unknown function DUF630)
novelMiR_11774	MLOC_46493.2	H. vulgare	S-receptor kinase, putative	IPR000858 (S-locus glycoprotein), IPR001480 (Bulb-type lectin domain), IPR003609 (Apple-like), IPR011009 (Protein kinase-like domain)
novelMiR_25298	MLOC_70862.3	H. vulgare	Nuclear matrix constituent-like protein
novelMiR_27034	AK362496	H. vulgare	Double-strand-break repair protein rad21-like protein	IPR006910 (Rad21/Rec8-like protein, N-terminal), IPR023093 (Rad21/Rec8-like protein, C-terminal)
novelMiR_185	MLOC_63259.1	H. vulgare	OJ000126_13.10 protein	IPR007608 (Senescence regulator)
novelMiR_30640	AK370117	H. vulgare	Hexokinase, putative	IPR001312 (Hexokinase)
novelMiR_15242	AK364168	H. vulgare	Bifunctional folylpolyglutamate synthase/dihydrofolate synthase protein (FolC)	IPR001645 (Folylpolyglutamate synthetase)
novelMiR_17603	MLOC_57799.1	H. vulgare	Queuine tRNA-ribosyltransferase, putative	IPR002616 (Queuine/other tRNA-ribosyltransferase)
novelMiR_30193	AK251366.1	H. vulgare	Transducin/WD40 repeat-like superfamily protein	IPR015943 (WD40/YVTN repeat-like-containing domain)
novelMiR_15425	MLOC_6960.1	H. vulgare	Retrotransposon protein, putative, unclassified	IPR012337 (Ribonuclease H-like domain)
novelMiR_22941	MLOC_34109.3	H. vulgare	Ion channel DMI1	IPR010420 (CASTOR/POLLUX/SYM8 ion channels)
novelMiR_32199	AK376625	H. vulgare	Receptor-like protein kinase 5	IPR011009 (Protein kinase-like domain)
novelMiR_8374	AK362386	H. vulgare	Serine carboxypeptidase, putative	IPR001563 (Peptidase S10, serine carboxypeptidase)
novelMiR_24510	MLOC_5265.2	H. vulgare	Diacylglycerol O-acyltransferase 1	IPR007130 (Diacylglycerol acyltransferase)
novelMiR_35392	AK362734	H. vulgare	Effector of transcription2
novelMiR_22983	MLOC_66031.1	H. vulgare	60 kDa chaperonin	IPR002423 (Chaperonin Cpn60/TCP-1)
novelMiR_24026	MLOC_37399.1	H. vulgare	Serine/threonine-protein phosphatase	IPR004843 (Metallophosphoesterase domain)
novelMiR_36688	MLOC_5502.2	H. vulgare	PHD-finger and DNA binding domain-containing protein	IPR013083 (Zinc finger, RING/FYVE/PHD-type), IPR018501 (DDT domain superfamily)
novelMiR_13518	MLOC_70531.1	H. vulgare	Kinase family protein	IPR011009 (Protein kinase-like domain)
novelMiR_34422	AK359929	H. vulgare	Unknown protein
novelMiR_12477	MLOC_68836.1	H. vulgare	NB-ARC domain-containing disease resistance protein	IPR002182 (NB-ARC)
novelMiR_22226	MLOC_70948.1	H. vulgare	Triacylglycerol lipase like protein	IPR002921 (Lipase, class 3)
novelMiR_22227	AK372040	H. vulgare	Leucine-rich repeat receptor-like protein kinase	IPR001611 (Leucine-rich repeat), IPR013210 (Leucine-rich repeat-containing N-terminal, type 2)
novelMiR_13719	MLOC_34321.4	H. vulgare	Histone acetyltransferase	IPR000197 (Zinc finger, TAZ-type), IPR000433 (Zinc finger, ZZ-type), IPR013083 (Zinc finger, RING/FYVE/PHD-type), IPR013178 (Histone H3-K56 acetyltransferase, RTT109)
novelMiR_36378	MLOC_15337.5	H. vulgare	RING/U-box superfamily protein	IPR013083 (Zinc finger, RING/FYVE/PHD-type)
novelMiR_36086	MLOC_59094.1	H. vulgare	Methyltransferase like 3	IPR007757 (MT-A70)
novelMiR_30086	MLOC_73312.1	H. vulgare	Pentatricopeptide repeat-containing protein, putative	IPR002885 (Pentatricopeptide repeat), IPR011990 (Tetratricopeptide-like helical)
novelMiR_5100	AK365291	H. vulgare	C2 calcium/lipid-binding plant phosphoribosyltransferase family protein	IPR008973 (C2 calcium/lipid-binding domain, CaLB), IPR013583 (Phosphoribosyltransferase C-terminal)
novelMiR_22636	AK251227.1	H. vulgare	RNA-binding protein, putative	IPR001876 (Zinc finger, RanBP2-type), IPR012677 (Nucleotide-binding, alpha-beta plait)
novelMiR_29065	AK364948	H. vulgare	Receptor kinase 2	IPR001611 (Leucine-rich repeat), IPR011009 (Protein kinase-like domain)
novelMiR_36415	AK364497	H. vulgare	WD repeat-containing protein	IPR015943 (WD40/YVTN repeat-like-containing domain), IPR020472 (G-protein beta WD-40 repeat)
novelMiR_37866	MLOC_61578.2	H. vulgare	Mediator of DNA damage checkpoint protein	IPR001357 (BRCT domain)
novelMiR_3887	MLOC_61578.2	H. vulgare	Mediator of DNA damage checkpoint protein	IPR001357 (BRCT domain)
novelMiR_12515	MLOC_37399.1	H. vulgare	Serine/threonine-protein phosphatase	IPR004843 (Metallophosphoesterase domain)
novelMiR_12516	MLOC_61578.2	H. vulgare	Mediator of DNA damage checkpoint protein	IPR001357 (BRCT domain)
novelMiR_12517	MLOC_61578.2	H. vulgare	Mediator of DNA damage checkpoint protein	IPR001357 (BRCT domain)
novelMiR_5145	AK252634.1	H. vulgare	NAD-dependent epimerase/dehydratase family protein-like protein	IPR001509 (NAD-dependent epimerase/dehydratase), IPR016040 (NAD(P)-binding domain)
novelMiR_6389	AK373820	H. vulgare	NAD dependent epimerase/dehydratase, putative	IPR001509 (NAD-dependent epimerase/dehydratase), IPR016040 (NAD(P)-binding domain)
novelMiR_4068	AK367367	H. vulgare	Lipoxygenase	IPR000907 (Lipoxygenase), IPR008976 (Lipase/lipooxygenase, PLAT/LH2)
novelMiR_23437	AK369604	H. vulgare	Unknown protein
novelMiR_13075	MLOC_16227.1	H. vulgare	Protein kinase superfamily protein	IPR011009 (Protein kinase-like domain), IPR022495 (Kinase-associated endopeptidase 1, Bud32)
novelMiR_33201	AK365900	H. vulgare	Elongation factor 4	IPR005225 (Small GTP-binding protein domain), IPR006297 (Elongation factor 4)
novelMiR_32192	MLOC_61578.2	H. vulgare	Mediator of DNA damage checkpoint protein	IPR001357 (BRCT domain)
novelMiR_23544	MLOC_37071.1	H. vulgare	Transducin family protein / WD-40 repeat family protein	IPR015943 (WD40/YVTN repeat-like-containing domain), IPR022033 (RAVE complex protein Rav1 C-terminal)
novelMiR_28313	AK366571	H. vulgare	Cellulose synthase-7	IPR005150 (Cellulose synthase), IPR013083 (Zinc finger, RING/FYVE/PHD-type)
novelMiR_2916	AK365900	H. vulgare	Elongation factor 4	IPR005225 (Small GTP-binding protein domain), IPR006297 (Elongation factor 4)
novelMiR_36656	AK372518	H. vulgare	Glycogen synthase 2	IPR011835 (Glycogen/starch synthases, ADP-glucose type)
novelMiR_36656	AK372518	H. vulgare	Glycogen synthase 2	IPR011835 (Glycogen/starch synthases, ADP-glucose type)
novelMiR_17013	MLOC_70862.3	H. vulgare	Nuclear matrix constituent-like protein
novelMiR_414	AK376043	H. vulgare	Nodulin MtN21 /EamA-like transporter family protein	IPR000620 (Drug/metabolite transporter)
novelMiR_6828	MLOC_60778.1	H. vulgare	IBR domain containing protein, expressed	IPR002867 (Zinc finger, C6HC-type), IPR013083 (Zinc finger, RING/FYVE/PHD-type)
novelMiR_15802	MLOC_68238.3	H. vulgare	Casein kinase I	IPR011009 (Protein kinase-like domain)
novelMiR_13452	AK365900	H. vulgare	Elongation factor 4	IPR005225 (Small GTP-binding protein domain), IPR006297 (Elongation factor 4)
novelMiR_2890	MLOC_65207.4	H. vulgare	Pantothenate kinase 4	IPR016949 (Uncharacterised conserved protein UCP030210)
novelMiR_33611	MLOC_57161.5	H. vulgare	ABC transporter G family member	IPR003439 (ABC transporter-like)
novelMiR_36806	AK250113.1	H. vulgare	Unknown protein
novelMiR_19900	MLOC_70862.3	H. vulgare	Nuclear matrix constituent-like protein
novelMiR_7557	AK376576	H. vulgare	Potassium transporter 10	IPR003855 (K+ potassium transporter)
novelMiR_7558	AK376576	H. vulgare	Potassium transporter 10	IPR003855 (K+ potassium transporter)
novelMiR_37218	MLOC_12318.2	H. vulgare	Disease resistance protein	IPR000767 (Disease resistance protein), IPR001611 (Leucine-rich repeat)
novelMiR_20549	AK362615	H. vulgare	Phospholipase DDHD1	IPR004177 (DDHD)
novelMiR_22419	MLOC_65207.4	H. vulgare	Pantothenate kinase 4	IPR016949 (Uncharacterised conserved protein UCP030210)
novelMiR_141	AK365900	H. vulgare	Elongation factor 4	IPR005225 (Small GTP-binding protein domain), IPR006297 (Elongation factor 4)
novelMiR_24087	MLOC_16423.3	H. vulgare	GRAM domain-containing protein 1B	IPR004182 (GRAM), IPR008973 (C2 calcium/lipid-binding domain, CaLB)
novelMiR_8347	AK372040	H. vulgare	Leucine-rich repeat receptor-like protein kinase	IPR001611 (Leucine-rich repeat), IPR013210 (Leucine-rich repeat-containing N-terminal, type 2)
novelMiR_8385	MLOC_61578.2	H. vulgare	Mediator of DNA damage checkpoint protein	IPR001357 (BRCT domain)
novelMiR_8325	MLOC_37399.1	H. vulgare	Serine/threonine-protein phosphatase	IPR004843 (Metallophosphoesterase domain)
novelMiR_15902	MLOC_52465.3	H. vulgare	Unknown protein
novelMiR_8195	AK367042	H. vulgare	NBS-LRR disease resistance protein-like	IPR000767 (Disease resistance protein), IPR001611 (Leucine-rich repeat)
novelMiR_21815	MLOC_16423.3	H. vulgare	GRAM domain-containing protein 1B	IPR004182 (GRAM), IPR008973 (C2 calcium/lipid-binding domain, CaLB)
novelMiR_27919	MLOC_21548.1	H. vulgare	S-adenosyl-L-methionine:carboxyl methyltransferase family protein	IPR005299 (SAM dependent carboxyl methyltransferase)
novelMiR_27090	MLOC_68238.3	H. vulgare	Casein kinase I	IPR011009 (Protein kinase-like domain)
novelMiR_27092	MLOC_68238.3	H. vulgare	Casein kinase I	IPR011009 (Protein kinase-like domain)
novelMiR_5396	MLOC_44081.2	H. vulgare	Multidrug resistance protein ABC transporter family	IPR003439 (ABC transporter-like), IPR011527 (ABC transporter, transmembrane domain, type 1)
novelMiR_27845	AK363593	H. vulgare	Protein phosphatase 2C family protein	IPR001932 (Protein phosphatase 2C-like), IPR015655 (Protein phosphatase 2C)
novelMiR_33470	MLOC_61578.2	H. vulgare	Mediator of DNA damage checkpoint protein	IPR001357 (BRCT domain)
novelMiR_36460	AK364238	H. vulgare	Ent-copalyl diphosphate synthase	IPR008930 (Terpenoid cylases/protein prenyltransferase alpha-alpha toroid), IPR008949 (Terpenoid synthase)
novelMiR_8222	AK367042	H. vulgare	NBS-LRR disease resistance protein-like	IPR000767 (Disease resistance protein), IPR001611 (Leucine-rich repeat)
novelMiR_20498	MLOC_73361.1	H. vulgare	HAT family dimerisation domain containing protein, expressed
novelMiR_21424	AK365900	H. vulgare	Elongation factor 4	IPR005225 (Small GTP-binding protein domain), IPR006297 (Elongation factor 4)
novelMiR_21710	AK358541	H. vulgare	ARM repeat superfamily protein	IPR016024 (Armadillo-type fold)
novelMiR_953	MLOC_55677.1	H. vulgare	Unknown protein	IPR016177 (DNA-binding, integrase-type)
novelMiR_6475	AK252469.1	H. vulgare	Unknown protein	IPR021659 (Protein of unknown function DUF3252)
novelMiR_32820	MLOC_69669.1	H. vulgare	Unknown protein
novelMiR_2269	AK356120	H. vulgare	Amine oxidase, putative	IPR002937 (Amine oxidase)
novelMiR_15907	AK372040	H. vulgare	Leucine-rich repeat receptor-like protein kinase	IPR001611 (Leucine-rich repeat), IPR013210 (Leucine-rich repeat-containing N-terminal, type 2)
novelMiR_424	MLOC_16423.3	H. vulgare	GRAM domain-containing protein 1B	IPR004182 (GRAM), IPR008973 (C2 calcium/lipid-binding domain, CaLB)
novelMiR_17903	MLOC_55677.1	H. vulgare	Unknown protein	IPR016177 (DNA-binding, integrase-type)
novelMiR_6952	AK364238	H. vulgare	Ent-copalyl diphosphate synthase	IPR008930 (Terpenoid cylases/protein prenyltransferase alpha-alpha toroid), IPR008949 (Terpenoid synthase)
novelMiR_33115	MLOC_56399.1	H. vulgare	Retrotransposon protein, putative, unclassified
novelMiR_22597	AK248312.1	H. vulgare	UDP-N-acetylglucosamine pyrophosphorylase	IPR002618 (UTP--glucose-1-phosphate uridylyltransferase)
novelMiR_26768	AK248312.1	H. vulgare	UDP-N-acetylglucosamine pyrophosphorylase	IPR002618 (UTP--glucose-1-phosphate uridylyltransferase)
novelMiR_28234	AK252469.1	H. vulgare	Unknown protein	IPR021659 (Protein of unknown function DUF3252)
novelMiR_30169	AK355680	H. vulgare	ATP-dependent RNA helicase DOB1	IPR014001 (Helicase, superfamily 1/2, ATP-binding domain), IPR016438 (RNA helicase, ATP-dependent, SK12/DOB1)
novelMiR_35543	AK358200	H. vulgare	4-alpha-L-fucosyltransferase	IPR001503 (Glycosyl transferase, family 10)
novelMiR_1724	AK361660	H. vulgare	Receptor-like protein kinase	IPR011009 (Protein kinase-like domain)
novelMiR_1660	AK369403	H. vulgare	Folylpolyglutamate synthase	IPR001645 (Folylpolyglutamate synthetase)
novelMiR_28094	MLOC_70274.1	H. vulgare	Elongation factor 1 alpha-like factor	IPR009000 (Translation elongation/initiation factor/Ribosomal, beta-barrel), IPR009001 (Translation elongation factor EF1A/initiation factor IF2gamma, C-terminal)
novelMiR_27608	AK372040	H. vulgare	Leucine-rich repeat receptor-like protein kinase	IPR001611 (Leucine-rich repeat), IPR013210 (Leucine-rich repeat-containing N-terminal, type 2)
novelMiR_27614	AK372040	H. vulgare	Leucine-rich repeat receptor-like protein kinase	IPR001611 (Leucine-rich repeat), IPR013210 (Leucine-rich repeat-containing N-terminal, type 2)
novelMiR_29497	MLOC_57068.1	H. vulgare	Purine permease	IPR000620 (Drug/metabolite transporter), IPR004853 (Domain of unknown function DUF250)
novelMiR_12154	MLOC_55677.1	H. vulgare	Unknown protein	IPR016177 (DNA-binding, integrase-type)
novelMiR_404	AK252469.1	H. vulgare	Unknown protein	IPR021659 (Protein of unknown function DUF3252)
novelMiR_21515	MLOC_37399.1	H. vulgare	Serine/threonine-protein phosphatase	IPR004843 (Metallophosphoesterase domain)
novelMiR_11992	AK364238	H. vulgare	Ent-copalyl diphosphate synthase	IPR008930 (Terpenoid cylases/protein prenyltransferase alpha-alpha toroid), IPR008949 (Terpenoid synthase)
novelMiR_6478	AK252469.1	H. vulgare	Unknown protein	IPR021659 (Protein of unknown function DUF3252)
novelMiR_7107	AK372040	H. vulgare	Leucine-rich repeat receptor-like protein kinase	IPR001611 (Leucine-rich repeat), IPR013210 (Leucine-rich repeat-containing N-terminal, type 2)
