# Supplementary material for: Analysis of Small RNAs of Barley Genotypes Associated with Resistance to Barley Yellow Dwarf Virus
Source: Plants (Basel). 2020 Jan 2;9(1):60. doi: 10.3390/plants9010060 (PMC7020447; doi:10.3390/plants9010060)
Supplement: Supplementary file 1 [file plants-09-00060-s001.zip › Supplementray files/Supplementary file S7.xlsx]

## Sheet: Supplementary A
miRNA	GO terms	Go Category
hvu-miR159a	GO:0005634	CC
hvu-miR168-5p	GO:0005515	MF
hvu-miR168-3p	GO:0005515	MF
hvu-miR169	GO:0005737;GO:0005524;GO:0000049;GO:0004812;GO:0043039	BP; MF; CC
hvu-miR171-5p	GO:0005524;GO:0006468;GO:0004672;GO:0004674	BP; MF
hvu-miR171-3p	GO:0005524;GO:0006468;GO:0004672;GO:0004674	BP; MF
hvu-miR397a	GO:0016491;GO:0005507;GO:0055114	BP; MF
hvu-miR1120	GO:0016491;GO:0005507;GO:0055114	BP; MF
hvu-miR1436	GO:0005515	MF
hvu-miR444a	GO:0005634;GO:0006355;GO:0003700;GO:0043565	BP; MF; CC
hvu-miR399	GO:0016791	MF
hvu-miR444b	GO:0005634;GO:0006355;GO:0003700;GO:0043565	BP; MF; CC
hvu-miR5049a	GO:0005634;GO:0003677;GO:0006260;GO:0008270;GO:0003676	BP; MF; CC
hvu-miR5050	GO:0005634;GO:0003677;GO:0006260;GO:0008270;GO:0003676	BP; MF; CC
hvu-miR5051	GO:0000166;GO:0017111	BP; MF
hvu-miR5052	GO:0016020;GO:0006857;GO:0005215	CC: BP
hvu-miR5053	GO:0016020;GO:0006857;GO:0005215	CC: BP
hvu-miR166c	GO:0003700;GO:0043565;GO:0006355	BP; CC
hvu-miR5049b	GO:0003700;GO:0043565;GO:0006355	BP; CC
hvu-miR1130	GO:0008168	BP
hvu-miR6176	GO:0005515	MF
hvu-miR6177	GO:0005515	MF
hvu-miR6178	GO:0005543	BP
hvu-miR6179	GO:0005543	CC
hvu-miR5049c	GO:0005515	MF
hvu-miR6180	GO:0005089	CC
hvu-miR6181	GO:0003700;GO:0043565;GO:0006355;GO:0005634;GO:0003677	BP; MF; CC
hvu-miR6182	GO:0016787	MF
hvu-miR6183	GO:0016787	MF
hvu-miR6184	GO:0045735	MF
hvu-miR6185	GO:0004601;GO:0006979;GO:0020037;GO:0055114	BP; MF; CC
hvu-miR6186	GO:0004601;GO:0006979;GO:0020037;GO:0055114	BP; MF; CC
hvu-miR6187	GO:0004601;GO:0006979;GO:0020037;GO:0055114	BP; MF; CC
hvu-miR6188	GO:0006810;GO:0005215;GO:0016020	BP; MF; CC
hvu-miR5049d	GO:0016758;GO:0008152	BP; MF
hvu-miR6189	GO:0003824;GO:0008152	BP; MF
hvu-miR6190	GO:0003824;GO:0008152	BP; MF
hvu-miR6191	GO:0003824;GO:0008152	BP; MF
hvu-miR5048b	GO:0005634;GO:0003677;GO:0006260;GO:0008270;GO:0003676	BP; MF; CC
hvu-miR6192	GO:0005515	MF
hvu-miR6193	GO:0009654;GO:0009523;GO:0015979;GO:0019898;GO:0005509	BP; MF
hvu-miR6194	GO:0004112	MF
hvu-miR6195	GO:0003885;GO:0016020;GO:0055114;GO:0008762;GO:0016491;GO:0050660	BP; MF
hvu-miR6196	GO:0003885;GO:0016020;GO:0055114;GO:0008762;GO:0016491;GO:0050660	BP; MF
hvu-miR6197	GO:0016758;GO:0008152	MF; BP
hvu-miR6198	GO:0005634;GO:0003899;GO:0006351	BP; MF; CC
hvu-miR6199	GO:0005515	MF
hvu-miR5049e	GO:0005515	MF
hvu-miR6200	GO:0005515	MF
hvu-miR6201	GO:0016020	CC
hvu-miR5049f	GO:0005978;GO:0009058;GO:0016779	BP; MF; CC
hvu-miR6202	GO:0005978;GO:0009058;GO:0016779	BP; MF; CC
hvu-miR6203	GO:0005978;GO:0009058;GO:0016779	BP; MF; CC
hvu-miR6204	GO:0006915;GO:0005524	BP; MF
hvu-miR6205	GO:0006915;GO:0005524	BP; MF
hvu-miR6206	GO:0016021	CC
hvu-miR6207	GO:0055114;GO:0016491;GO:0008270	BP; MF
hvu-miR6208	GO:0005515;GO:0004672;GO:0006468;GO:0005524;GO:0004674	MF
hvu-miR6209	GO:0003676	MF
hvu-miR6210	GO:0003676	MF
hvu-miR6211	GO:0016788;GO:0006629	BP; MF
hvu-miR6212	GO:0016020	CC
hvu-miR6213	GO:0016020	CC
hvu-miR6214	GO:0072488;GO:0016020;GO:0008519	BP; MF; CC
hvu-miR397b-3p	GO:0016491;GO:0005507;GO:0055114	BP; MF
hvu-miR156b	GO:0003677;GO:0005634	BP; MF
novelMiR_24765	GO:0005515;GO:0016818;GO:0005524;GO:0006355;GO:0005634	MF
novelMiR_24768	GO:0005515;GO:0016818;GO:0005524;GO:0006355;GO:0005634	MF
novelMiR_14050	GO:0005515;GO:0016818;GO:0005524;GO:0006355;GO:0005634	MF
novelMiR_29892	GO:0006355;GO:0003677;GO:0005634;GO:0009725;GO:0046983	BP; MF; CC
novelMiR_10173	GO:0006355;GO:0003677;GO:0005634;GO:0009725;GO:0046983	BP; MF; CC
novelMiR_35643	GO:0006355;GO:0003677;GO:0005634;GO:0009725;GO:0046983	BP; MF; CC
novelMiR_20857	GO:0071805;GO:0015079;GO:0016020	BP; CC
novelMiR_31983	GO:0071805;GO:0015079;GO:0016020	BP; CC
novelMiR_3949	GO:0071805;GO:0015079;GO:0016020	BP; CC
novelMiR_35061	GO:0003677;GO:0005634;GO:0008270;GO:0005515;GO:0035556	BP; MF; CC
novelMiR_5308	GO:0008152;GO:0016491	BP
novelMiR_9968	GO:0008152;GO:0016491	BP; MF
novelMiR_4583	GO:0006915;GO:0005524	BP; MF
novelMiR_22733	GO:0005694;GO:0005524;GO:0005515;GO:0051276	MF
novelMiR_16673	GO:0005515	MF
novelMiR_12177	GO:0004857;GO:0030599	CC: BP
novelMiR_1651	GO:0005515	MF
novelMiR_5137	GO:0008033;GO:0003723;GO:0004809	BP; MF
novelMiR_12552	GO:0005524;GO:0000166;GO:0017111	BP; MF; CC
novelMiR_31688	GO:0009416;GO:0004871;GO:0005515	MF
novelMiR_3137	GO:0016846	MF
novelMiR_14164	GO:0005524;GO:0000166;GO:0017111	BP; MF; CC
novelMiR_32800	GO:0005524;GO:0000166;GO:0017111	BP; MF; CC
novelMiR_35222	GO:0006468;GO:0005524;GO:0004672;GO:0004674	BP; MF; CC
novelMiR_3139	GO:0016846	MF
novelMiR_29780	GO:0004478	MF
novelMiR_21758	GO:0004478	MF
novelMiR_34805	GO:0006468;GO:0005524;GO:0004672	BP; MF
novelMiR_33554	GO:0006468;GO:0005524;GO:0004672	BP; MF
novelMiR_36520	GO:0006468;GO:0005524;GO:0004672	BP; MF
novelMiR_33401	GO:0016020;GO:0006754;GO:0006812;GO:0015662;GO:0000166;GO:0046872;GO:0003824;GO:0008152	BP; MF; CC
novelMiR_33404	GO:0016020;GO:0006754;GO:0006812;GO:0015662;GO:0000166;GO:0046872;GO:0003824;GO:0008152	BP; MF; CC
novelMiR_22086	GO:0006468;GO:0005524;GO:0004672	BP; MF; CC
novelMiR_33173	GO:0016020;GO:0006754;GO:0006812;GO:0015662;GO:0000166;GO:0046872;GO:0003824;GO:0008152	BP; MF; CC
novelMiR_31831	GO:0004478	MF
novelMiR_4195	GO:0007264;GO:0005525;GO:0015031	BP; MF
novelMiR_12862	GO:0007264;GO:0005525;GO:0015031	BP; MF
novelMiR_11359	GO:0007264;GO:0005525;GO:0015031	BP; MF
novelMiR_4914	GO:0007264;GO:0005525;GO:0015031	BP; MF
novelMiR_3183	GO:0004672;GO:0006468;GO:0005524;GO:0004674;GO:0004707	BP; MF; CC
novelMiR_5510	GO:0004672;GO:0006468;GO:0005524;GO:0004674;GO:0004707	BP; MF; CC
novelMiR_25060	GO:0004672;GO:0006468;GO:0005524;GO:0004674;GO:0004707	BP; MF; CC
novelMiR_22504	GO:0009451;GO:0001522;GO:0003723;GO:0009982	BP; MF; CC
novelMiR_11034	GO:0009451;GO:0001522;GO:0003723;GO:0009982	BP; MF; CC
novelMiR_37081	GO:0016747	MF
novelMiR_2318	GO:0006950;GO:0006468;GO:0005524;GO:0004672	BP; MF; CC
novelMiR_8336	GO:0035299;GO:0005524	BP; MF
novelMiR_34451	GO:0005634	CC
novelMiR_17133	GO:0005634	CC
novelMiR_30881	GO:0005634	CC
novelMiR_32020	GO:0005634	CC
novelMiR_10124	GO:0005634	CC
novelMiR_7951	GO:0005515	MF
novelMiR_7953	GO:0005515	MF
novelMiR_33922	GO:0005515	MF
novelMiR_13506	GO:0005515	MF
novelMiR_34259	GO:0005515	MF
novelMiR_15703	GO:0005515	MF
novelMiR_15704	GO:0005515	MF
novelMiR_30922	GO:0005515	MF
novelMiR_16826	GO:0005515	MF
novelMiR_16158	GO:0005515	MF
novelMiR_26262	GO:0005515	MF
novelMiR_21524	GO:0005515	MF
novelMiR_10552	GO:0004478	MF
novelMiR_4750	GO:0005515	MF
novelMiR_18521	GO:0045735	MF
novelMiR_26507	GO:0045735	MF
novelMiR_21160	GO:0045735	MF
novelMiR_37461	GO:0016020;GO:0006857;GO:0005215	BP; MF; CC
novelMiR_37920	GO:0045735	MF
novelMiR_12640	GO:0045735	MF
novelMiR_33915	GO:0045735	MF
novelMiR_35669	GO:0045735	MF
novelMiR_30362	GO:0045735	MF
novelMiR_18053	GO:0045735	MF
novelMiR_1944	GO:0045735	MF
novelMiR_19632	GO:0005529;GO:0048544;GO:0006468;GO:0005524;GO:0004672	BP; MF; CC
novelMiR_36607	GO:0005529;GO:0048544;GO:0006468;GO:0005524;GO:0004672	BP; MF; CC
novelMiR_15307	GO:0016758;GO:0008152	MF; BP
novelMiR_35223	GO:0003824;GO:0016866	BP; MF
novelMiR_35962	GO:0003824;GO:0016866	BP; MF
novelMiR_24747	GO:0003824;GO:0016866	BP; MF
novelMiR_16179	GO:0003824;GO:0016866	BP; MF
novelMiR_29063	GO:0003824;GO:0016866	BP; MF
novelMiR_13560	GO:0004478	MF
novelMiR_18230	GO:0004478	MF
novelMiR_12195	GO:0006570;GO:0006559;GO:0055114;GO:0004411	BP; MF; CC
novelMiR_2446	GO:0003824;GO:0016866	BP; MF
novelMiR_6654	GO:0004478	MF
novelMiR_7450	GO:0004478	MF
novelMiR_8608	GO:0004478	MF
novelMiR_7987	GO:0004478	MF
novelMiR_8055	GO:0004478	MF
novelMiR_11039	GO:0016881	MF
novelMiR_11129	GO:0005524	BP; CC
novelMiR_33523	GO:0008270;GO:0055114;GO:0016491	BP; MF
novelMiR_33527	GO:0008270;GO:0055114;GO:0016491	BP; MF
novelMiR_27590	GO:0004478	MF
novelMiR_7767	GO:0003677;GO:0005622;GO:0005515;GO:0008270;GO:0016706;GO:0055114;GO:0005634	MF
novelMiR_24508	GO:0004478	MF
novelMiR_36282	GO:0004478	MF
novelMiR_6319	GO:0046872	MF
novelMiR_27253	GO:0046872	MF
novelMiR_33276	GO:0005515	MF
novelMiR_4850	GO:0003677;GO:0005622;GO:0005515;GO:0008270;GO:0016706;GO:0055114;GO:0005634	BP; MF; CC
novelMiR_8508	GO:0004478	MF
novelMiR_13162	GO:0006355;GO:0003700;GO:0003677	BP; MF; CC
novelMiR_11609	GO:0006355;GO:0003700;GO:0003677	BP; MF; CC
novelMiR_32963	GO:0006355;GO:0003700;GO:0003677	BP; MF; CC
novelMiR_24319	GO:0003723;GO:0004540	BP; MF
novelMiR_32542	GO:0006952;GO:0006915;GO:0005524;GO:0005515	BP; MF; CC
novelMiR_27624	GO:0006952;GO:0006915;GO:0005524;GO:0005515	BP; MF; CC
novelMiR_5206	GO:0005515	MF
novelMiR_35231	GO:0003723;GO:0004540	BP; MF
novelMiR_15799	GO:0003723;GO:0004540	BP; MF
novelMiR_2147	GO:0006915;GO:0005524	BP; MF
novelMiR_10594	GO:0016758;GO:0008152	BP
novelMiR_13060	GO:0006952;GO:0006915;GO:0005524;GO:0005515	BP; MF; CC
novelMiR_28341	GO:0006281;GO:0004518	BP; CC
novelMiR_13795	GO:0006281;GO:0004518	BP; CC
novelMiR_32841	GO:0006281;GO:0004518	BP; CC
novelMiR_29371	GO:0006281;GO:0004518	BP; CC
novelMiR_27216	GO:0006281;GO:0004518	BP; CC
novelMiR_4448	GO:0003824;GO:0008152	BP; MF
novelMiR_29201	GO:0008270;GO:0016491;GO:0055114	BP; MF; CC
novelMiR_5360	GO:0004478	MF
novelMiR_12619	GO:0005622;GO:0008270	BP; CC
novelMiR_12644	GO:0005622;GO:0008270	BP; CC
novelMiR_35851	GO:0005622;GO:0008270	BP; CC
novelMiR_24863	GO:0005622;GO:0008270	BP; CC
novelMiR_24864	GO:0005622;GO:0008270	BP; CC
novelMiR_37848	GO:0008080;GO:0008152	BP
novelMiR_15984	GO:0016705;GO:0055114;GO:0005506;GO:0009055;GO:0020037	BP; MF; CC
novelMiR_21636	GO:0016705;GO:0055114;GO:0005506;GO:0009055;GO:0020037	BP; MF; CC
novelMiR_25523	GO:0016705;GO:0055114;GO:0005506;GO:0009055;GO:0020037	BP; MF; CC
novelMiR_37743	GO:0006952;GO:0006915;GO:0005524	BP; MF; CC
novelMiR_24660	GO:0006629;GO:0004806	BP; CC
novelMiR_3544	GO:0004478	MF
novelMiR_34578	GO:0004478	MF
novelMiR_22134	GO:0004478	MF
novelMiR_21008	GO:0004672;GO:0006468;GO:0005524;GO:0005515;GO:0004674	MF
novelMiR_10778	GO:0008152;GO:0008415	BP
novelMiR_25648	GO:0004672;GO:0006468;GO:0005524;GO:0005515;GO:0004674	MF
novelMiR_7673	GO:0004672;GO:0006468;GO:0005524;GO:0005515;GO:0004674	MF
novelMiR_28531	GO:0004672;GO:0006468;GO:0005524;GO:0005515;GO:0004674	MF
novelMiR_33634	GO:0016705;GO:0055114;GO:0005506;GO:0009055;GO:0020037	BP; CC
novelMiR_24669	GO:0006629;GO:0004806	BP; CC
novelMiR_22132	GO:0006629;GO:0004806	BP; CC
novelMiR_22133	GO:0006629;GO:0004806	BP; CC
novelMiR_24664	GO:0006629;GO:0004806	BP; CC
novelMiR_27343	GO:0004672;GO:0006468;GO:0005524;GO:0005515;GO:0004674	BP; MF; CC
novelMiR_1471	GO:0004672;GO:0006468;GO:0005524;GO:0005515;GO:0004674	BP; MF; CC
novelMiR_6062	GO:0004672;GO:0006468;GO:0005524;GO:0005515;GO:0004674	BP; MF; CC
novelMiR_10950	GO:0004672;GO:0006468;GO:0005524;GO:0005515;GO:0004674	BP; MF; CC
novelMiR_29320	GO:0008168	BP
novelMiR_24673	GO:0006629;GO:0004806	BP; CC
novelMiR_1304	GO:0008168	BP
novelMiR_16312	GO:0006915;GO:0005524	BP; CC
novelMiR_24671	GO:0005634	CC
novelMiR_24659	GO:0006629;GO:0004806	BP; CC
novelMiR_28623	GO:0004478	MF
novelMiR_6539	GO:0004672;GO:0006468;GO:0005524;GO:0005515;GO:0004674	MF
novelMiR_8795	GO:0000145;GO:0006887	BP; MF
novelMiR_16381	GO:0005215;GO:0006810;GO:0016021;GO:0055085	BP; MF
novelMiR_24487	GO:0004672;GO:0006468;GO:0005524;GO:0005515;GO:0004674	BP; MF; CC
novelMiR_6488	GO:0004672;GO:0006468;GO:0005524;GO:0005515;GO:0004674	BP; MF; CC
novelMiR_4109	GO:0004672;GO:0006468;GO:0005524;GO:0005515;GO:0004674	BP; MF; CC
novelMiR_26374	GO:0006355	BP
novelMiR_2730	GO:0004386;GO:0005524;GO:0003676;GO:0008026	BP; CC
novelMiR_8123	GO:0009058	BP
novelMiR_23869	GO:0006355	BP
novelMiR_24497	GO:0006915;GO:0005524	BP; CC
novelMiR_32961	GO:0003723;GO:0004540	BP; CC
novelMiR_30179	GO:0003676	MF
novelMiR_13311	GO:0003723;GO:0004540	BP; CC
novelMiR_8509	GO:0009058	BP
novelMiR_37702	GO:0008168;GO:0008152	BP; MF
novelMiR_24672	GO:0006629;GO:0004806	BP; CC
novelMiR_10964	GO:0008168;GO:0008152	BP; MF
novelMiR_10399	GO:0008168;GO:0008152	BP; MF
novelMiR_30441	GO:0003676	MF
novelMiR_5380	GO:0008168	BP
novelMiR_5298	GO:0008168;GO:0008152	BP
novelMiR_5542	GO:0003676	MF
novelMiR_5545	GO:0008168	BP
novelMiR_5381	GO:0009058	BP
novelMiR_5163	GO:0008168;GO:0008152	BP
novelMiR_27091	GO:0000145;GO:0006887	BP; CC
novelMiR_23949	GO:0006468;GO:0005524;GO:0004672	BP; MF; CC
novelMiR_10589	GO:0000145;GO:0006887	BP; CC
novelMiR_25246	GO:0006508;GO:0004252;GO:0042802;GO:0043086	BP; MF; CC
novelMiR_18498	GO:0009058	BP
novelMiR_10588	GO:0008168	BP
novelMiR_2975	GO:0000145;GO:0006887	BP; MF
novelMiR_14068	GO:0003676	MF
novelMiR_24927	GO:0008168	BP
novelMiR_35523	GO:0004645;GO:0005975	MF; CC
novelMiR_22881	GO:0009058	BP
novelMiR_2780	GO:0005515	MF
novelMiR_34592	GO:0004645;GO:0005975	BP; MF
novelMiR_28213	GO:0003723;GO:0004540	BP; MF
novelMiR_4905	GO:0005634	CC
novelMiR_27223	GO:0005634	CC
novelMiR_4903	GO:0003676	MF
novelMiR_12676	GO:0016616;GO:0055114;GO:0051287	BP; MF; CC
novelMiR_1742	GO:0008152;GO:0016597	BP
novelMiR_26029	GO:0016616;GO:0055114;GO:0051287	BP; MF; CC
novelMiR_14052	GO:0006355;GO:0003677;GO:0005634;GO:0009725	BP; MF; CC
novelMiR_32797	GO:0016616;GO:0055114;GO:0051287	BP; MF; CC
novelMiR_30094	GO:0003676	MF
novelMiR_26604	GO:0009058	BP
novelMiR_1803	GO:0006508;GO:0004222;GO:0008270	BP; MF; CC
novelMiR_5044	GO:0008171;GO:0008168;GO:0046983	BP; MF; CC
novelMiR_13760	GO:0008171;GO:0008168;GO:0046983	BP; MF; CC
novelMiR_24351	GO:0006952;GO:0006915;GO:0005524	BP; MF; CC
novelMiR_30197	GO:0055114;GO:0004459;GO:0016616;GO:0016491;GO:0044262	BP; MF; CC
novelMiR_32260	GO:0003824;GO:0016866	BP; MF
novelMiR_5182	GO:0005634	CC
novelMiR_24353	GO:0016020	CC
novelMiR_24354	GO:0016020	CC
novelMiR_5423	GO:0016020	CC
novelMiR_4859	GO:0016020	CC
novelMiR_31956	GO:0016020	CC
novelMiR_37844	GO:0016020	CC
novelMiR_2896	GO:0003677;GO:0005515;GO:0005524	BP; MF; CC
novelMiR_32345	GO:0005634	CC
novelMiR_18118	GO:0009058	BP
novelMiR_22248	GO:0016020	CC
novelMiR_2942	GO:0016020	CC
novelMiR_13748	GO:0016020	CC
novelMiR_8306	GO:0055114;GO:0016491;GO:0010181	BP; MF
novelMiR_24803	GO:0003676	MF
novelMiR_12633	GO:0016747	MF
novelMiR_27882	GO:0003677;GO:0005515;GO:0005524	BP; MF; CC
novelMiR_37455	GO:0003676	MF
novelMiR_8217	GO:0003677;GO:0005515;GO:0005524	BP; MF; CC
novelMiR_31086	GO:0003676	MF
novelMiR_15948	GO:0008168	BP
novelMiR_23898	GO:0016021	CC
novelMiR_16626	GO:0016021	CC
novelMiR_28376	GO:0003676;GO:0004519	MF
novelMiR_24668	GO:0006629;GO:0004806	BP; CC
novelMiR_15843	GO:0016021	CC
novelMiR_13323	GO:0016758;GO:0008152	MF; BP
novelMiR_6872	GO:0004478	MF
novelMiR_8246	GO:0004478	MF
novelMiR_31274	GO:0016881	MF
novelMiR_37092	GO:0003723;GO:0004540	BP; MF
novelMiR_30081	GO:0016758;GO:0008152	MF; BP
novelMiR_19596	GO:0016020	CC
novelMiR_37796	GO:0016020	CC
novelMiR_30245	GO:0005634	CC
novelMiR_12161	GO:0009058	BP
novelMiR_27995	GO:0016192;GO:0030117;GO:0006886	BP; MF
novelMiR_11625	GO:0008168	BP
novelMiR_2195	GO:0003676	MF
novelMiR_30200	GO:0008168	BP
novelMiR_5606	GO:0016021	CC
novelMiR_34988	GO:0003677;GO:0005515;GO:0005524	MF
novelMiR_26919	GO:0004970;GO:0005234;GO:0016020;GO:0005215;GO:0006810;GO:0030288	BP; MF; CC
novelMiR_10509	GO:0009058	BP
novelMiR_15537	GO:0003677;GO:0005515;GO:0005524	BP; MF; CC
novelMiR_1560	GO:0004672;GO:0006468;GO:0005515	BP; MF; CC
novelMiR_24421	GO:0003677;GO:0005515;GO:0005524	BP; MF; CC
novelMiR_9954	GO:0004672;GO:0006468;GO:0005515	BP; MF; CC
novelMiR_24057	GO:0009058	BP
novelMiR_17640	GO:0003677;GO:0005515;GO:0005524	BP; MF; CC
novelMiR_21893	GO:0003677;GO:0005515;GO:0005524	BP; MF; CC
novelMiR_31540	GO:0003677;GO:0005515;GO:0005524	BP; MF; CC
novelMiR_23819	GO:0009058	BP
novelMiR_26146	GO:0003677;GO:0005515;GO:0005524	MF
novelMiR_24060	GO:0009058	BP
novelMiR_2390	GO:0003677;GO:0005515;GO:0005524	MF
novelMiR_26697	GO:0004672;GO:0006468;GO:0005524;GO:0005515;GO:0004674	BP; MF; CC
novelMiR_8939	GO:0003677;GO:0005515;GO:0005524	MF
novelMiR_24667	GO:0016758;GO:0008152	MF; BP
novelMiR_34937	GO:0003677;GO:0005515;GO:0005524	BP; MF; CC
novelMiR_31433	GO:0003677;GO:0005515;GO:0005524	BP; MF; CC
novelMiR_34349	GO:0009058	BP
novelMiR_27955	GO:0005515	MF
novelMiR_2306	GO:0046488;GO:0016307	BP; MF
novelMiR_35177	GO:0016021	CC
novelMiR_15889	GO:0016887;GO:0005524;GO:0000166;GO:0017111;GO:0006810;GO:0016020	BP; MF; CC
novelMiR_7904	GO:0016020	CC
novelMiR_21166	GO:0003676	MF
novelMiR_21621	GO:0016881	MF
novelMiR_8394	GO:0055114;GO:0016491	BP; MF
novelMiR_29774	GO:0006351;GO:0003677;GO:0005634;GO:0003899	BP; MF
novelMiR_3020	GO:0016020	CC
novelMiR_8426	GO:0008168	BP
novelMiR_8625	GO:0009058	BP
novelMiR_10272	GO:0004177;GO:0006508;GO:0005622;GO:0030145;GO:0005737;GO:0019538;GO:0008235	BP; MF; CC
novelMiR_26085	GO:0016747	MF
novelMiR_22892	GO:0009058	BP
novelMiR_30486	GO:0046983;GO:0005634;GO:0006355;GO:0009725;GO:0003677	BP; MF; CC
novelMiR_30706	GO:0016881	MF
novelMiR_9448	GO:0006915;GO:0005524	BP; MF
novelMiR_29789	GO:0016758;GO:0008152	MF; BP
novelMiR_16189	GO:0016881	MF
novelMiR_36100	GO:0005634	CC
novelMiR_37377	GO:0016881	MF
novelMiR_10459	GO:0009058	BP
novelMiR_3129	GO:0006915;GO:0005524	BP; MF
novelMiR_25548	GO:0009058	BP
novelMiR_25148	GO:0016747	MF
novelMiR_34263	GO:0006508;GO:0004222;GO:0008270	BP; MF
novelMiR_15532	GO:0004634;GO:0006096;GO:0000015;GO:0000287	BP; MF
novelMiR_5940	GO:0006915;GO:0005524	BP; MF
novelMiR_10533	GO:0003676;GO:0004519	BP; MF
novelMiR_13220	GO:0004222;GO:0006508;GO:0008270	BP; MF
novelMiR_30215	GO:0006915;GO:0005524	BP; MF
novelMiR_37863	GO:0016020	CC
novelMiR_9533	GO:0008168	BP
novelMiR_20127	GO:0008168	BP
novelMiR_4538	GO:0016192;GO:0030117;GO:0006886	BP; MF
novelMiR_35071	GO:0016747	MF
novelMiR_21274	GO:0008168	BP
novelMiR_13405	GO:0009058	BP
novelMiR_37561	GO:0009168;GO:0019239	BP; MF
novelMiR_37709	GO:0005507;GO:0009055	BP; MF
novelMiR_25541	GO:0003676	MF
novelMiR_5415	GO:0008270	MF
novelMiR_4906	GO:0016616;GO:0055114;GO:0003854;GO:0006694	BP; MF
novelMiR_26948	GO:0004478	MF
novelMiR_15764	GO:0016881	MF
novelMiR_20822	GO:0016020	CC
novelMiR_33036	GO:0004553;GO:0005975	BP; MF
novelMiR_1511	GO:0016747	MF
novelMiR_7799	GO:0016881	MF
novelMiR_5299	GO:0004733;GO:0010181;GO:0055114	BP; MF
novelMiR_32873	GO:0016020	CC
novelMiR_21394	GO:0016881	MF
novelMiR_24167	GO:0008270;GO:0005515	MF
novelMiR_4057	GO:0004733;GO:0010181;GO:0055114	BP; MF
novelMiR_4060	GO:0004733;GO:0010181;GO:0055114	BP; MF
novelMiR_19607	GO:0004478	MF
novelMiR_1848	GO:0006508;GO:0004190	BP; MF
novelMiR_24888	GO:0006629;GO:0004806	BP; MF
novelMiR_22663	GO:0004478	MF
novelMiR_16129	GO:0004478	MF
novelMiR_31298	GO:0004478	MF
novelMiR_34456	GO:0004478	MF
novelMiR_26170	GO:0006629;GO:0004806	BP; MF
novelMiR_35374	GO:0016758;GO:0008152	BP
novelMiR_7392	GO:0008168	BP
novelMiR_21018	GO:0008168	BP
novelMiR_25442	GO:0008168	BP
novelMiR_15846	GO:0005634	CC
novelMiR_10038	GO:0003676	MF
novelMiR_26704	GO:0016881	MF
novelMiR_15351	GO:0055114;GO:0016491;GO:0010181	BP; MF; CC
novelMiR_21565	GO:0008168	BP
novelMiR_28278	GO:0003676	MF
novelMiR_28443	GO:0003676	MF
novelMiR_4030	GO:0003676	MF
novelMiR_27504	GO:0016758;GO:0008152	MF; BP
novelMiR_23521	GO:0006633;GO:0004315;GO:0008610;GO:0016747	BP; MF; CC
novelMiR_29140	GO:0016881	MF
novelMiR_21657	GO:0003676	MF
novelMiR_6484	GO:0003824;GO:0008152	BP; MF
novelMiR_27671	GO:0008168	BP
novelMiR_16668	GO:0009507;GO:0046422;GO:0055114	BP; MF
novelMiR_19649	GO:0016491;GO:0055114	BP; MF
novelMiR_30369	GO:0016567;GO:0004842;GO:0000151	BP; MF
novelMiR_35090	GO:0016881	MF
novelMiR_26395	GO:0008270	MF
novelMiR_33338	GO:0008168	BP
novelMiR_18138	GO:0016881	MF
novelMiR_23629	GO:0016868;GO:0005975	BP; MF
novelMiR_31783	GO:0022857;GO:0055085;GO:0016021	BP; MF
novelMiR_6494	GO:0016747	MF
novelMiR_3266	GO:0016021;GO:0055085	BP; MF
novelMiR_35989	GO:0008270	MF
novelMiR_31931	GO:0003676	MF
novelMiR_3934	GO:0016881	MF
novelMiR_21385	GO:0008080;GO:0008152	BP
novelMiR_5653	GO:0006511;GO:0031461;GO:0031625	BP; MF
novelMiR_5654	GO:0006511;GO:0031461;GO:0031625	BP; MF
novelMiR_23161	GO:0016868;GO:0005975	MF; CC
novelMiR_23442	GO:0005634	CC
novelMiR_23443	GO:0005634	CC
novelMiR_26999	GO:0008168	BP
novelMiR_98	GO:0016747	MF
novelMiR_21444	GO:0003676	MF
novelMiR_20960	GO:0005634	CC
novelMiR_7925	GO:0016192;GO:0030117;GO:0006886	BP; MF
novelMiR_14665	GO:0005634	CC
novelMiR_5336	GO:0003676	MF
novelMiR_21261	GO:0016758;GO:0008152	MF; BP
novelMiR_33692	GO:0008270	MF
novelMiR_27744	GO:0005634	CC
novelMiR_27473	GO:0008616;GO:0006400;GO:0008479	MF; CC
novelMiR_18320	GO:0008616;GO:0006400;GO:0008479	MF; CC
novelMiR_29726	GO:0008616;GO:0006400;GO:0008479	MF; CC
novelMiR_26924	GO:0044237;GO:0003824;GO:0050662;GO:0003978;GO:0006012	CC; MF; BP
novelMiR_30107	GO:0016747	MF
novelMiR_14412	GO:0016747	MF
novelMiR_28927	GO:0016758;GO:0008152	MF; BP
novelMiR_28928	GO:0016747	MF
novelMiR_4946	GO:0005515	MF
novelMiR_4947	GO:0005515	MF
novelMiR_4949	GO:0005515	MF
novelMiR_10036	GO:0005515	MF
novelMiR_15575	GO:0005515	MF
novelMiR_2226	GO:0008168	BP
novelMiR_18407	GO:0008616;GO:0006400;GO:0008479	MF; CC
novelMiR_33929	GO:0005515	MF
novelMiR_29092	GO:0008270	MF
novelMiR_21494	GO:0016758;GO:0008152	MF; BP
novelMiR_1864	GO:0003676	MF
novelMiR_6585	GO:0008270	MF
novelMiR_23946	GO:0003676	MF
novelMiR_36158	GO:0008270	MF
novelMiR_26544	GO:0008616;GO:0006400;GO:0008479	MF; CC
novelMiR_15288	GO:0009058	BP
novelMiR_33508	GO:0006508;GO:0008236	BP
novelMiR_28468	GO:0008168	BP
novelMiR_791	GO:0005515	MF
novelMiR_28506	GO:0003824	MF
novelMiR_4061	GO:0006355	BP
novelMiR_10188	GO:0008270	MF
novelMiR_5504	GO:0008168	BP
novelMiR_36441	GO:0016787	MF
novelMiR_32700	GO:0005515	MF
novelMiR_5332	GO:0005634	CC
novelMiR_24705	GO:0008168	BP
novelMiR_7548	GO:0005515	MF
novelMiR_2944	GO:0004478	MF
novelMiR_22063	GO:0008168	BP
novelMiR_36611	GO:0003676	MF
novelMiR_465	GO:0009058	BP
novelMiR_32003	GO:0008152;GO:0008415	BP
novelMiR_7966	GO:0008168	BP
novelMiR_5050	GO:0005515	MF
novelMiR_29440	GO:0008168	BP
novelMiR_22327	GO:0008270	MF
novelMiR_22361	GO:0016787	MF
novelMiR_28472	GO:0006952;GO:0005515;GO:0006915;GO:0005524	BP; MF; CC
novelMiR_25576	GO:0016758;GO:0008152	MF; BP
novelMiR_25422	GO:0006355	BP
novelMiR_20658	GO:0016758;GO:0008152	MF; BP
novelMiR_12583	GO:0005515	MF
novelMiR_27349	GO:0008168	BP
novelMiR_3611	GO:0005515	MF
novelMiR_623	GO:0008270	MF
novelMiR_24221	GO:0016020	CC
novelMiR_28209	GO:0009058	BP
novelMiR_7757	GO:0003676	MF
novelMiR_33710	GO:0008168	BP
novelMiR_13591	GO:0016705;GO:0055114;GO:0005506;GO:0009055;GO:0020037	BP; MF; CC
novelMiR_6430	GO:0006508;GO:0008236	MF; BP
novelMiR_31359	GO:0005524	MF
novelMiR_8678	GO:0008270	MF
novelMiR_25300	GO:0006508;GO:0004252;GO:0042802;GO:0043086	MF; BP
novelMiR_32572	GO:0016020	CC
novelMiR_30190	GO:0007264;GO:0005525;GO:0015031	CC; MF; BP
novelMiR_1850	GO:0005634	CC
novelMiR_1783	GO:0005634	CC
novelMiR_34348	GO:0003676	MF
novelMiR_2323	GO:0016020	CC
novelMiR_8133	GO:0005634	CC
novelMiR_29621	GO:0006508;GO:0008236	BP
novelMiR_1996	GO:0005634	CC
novelMiR_18055	GO:0003677;GO:0006351	MF; BP
novelMiR_28601	GO:0003676	MF
novelMiR_29770	GO:0008168	BP
novelMiR_15682	GO:0016020	CC
novelMiR_32324	GO:0004857;GO:0030599	MF; BP
novelMiR_35251	GO:0006355;GO:0003677	MF; BP
novelMiR_11667	GO:0005515	MF
novelMiR_7314	GO:0016020	CC
novelMiR_7315	GO:0016020	CC
novelMiR_7317	GO:0016020	CC
novelMiR_5629	GO:0003676	MF
novelMiR_2704	GO:0005515	MF
novelMiR_25234	GO:0009058	BP
novelMiR_18174	GO:0006508;GO:0008236	BP
novelMiR_19562	GO:0003676	MF
novelMiR_8738	GO:0005515	MF
novelMiR_144	GO:0005975;GO:0042578	CC; BP
novelMiR_24611	GO:0008168	BP
novelMiR_5863	GO:0016020	CC
novelMiR_28549	GO:0006278;GO:0003723;GO:0003964	CC; MF; BP
novelMiR_15025	GO:0005634;GO:0006397;GO:0003676	MF; BP; CC
novelMiR_36902	GO:0005515	MF
novelMiR_23610	GO:0016020	CC
novelMiR_14240	GO:0004672;GO:0006468	CC; BP
novelMiR_17445	GO:0005634;GO:0006397;GO:0003676	MF; BP; CC
novelMiR_26529	GO:0008168	BP
novelMiR_28750	GO:0003676	MF
novelMiR_395	GO:0016020	CC
novelMiR_3281	GO:0005515	MF
novelMiR_24318	GO:0016192;GO:0030117;GO:0006886	MF; BP; CC
novelMiR_23659	GO:0005576;GO:0009405	CC; BP
novelMiR_7413	GO:0006351;GO:0003677;GO:0005634;GO:0003899	MF; BP; CC
novelMiR_13444	GO:0016020	CC
novelMiR_13445	GO:0016020	CC
novelMiR_32281	GO:0003676	MF
novelMiR_32291	GO:0009058	BP
novelMiR_22536	GO:0016020	CC
novelMiR_377	GO:0003676	MF
novelMiR_6042	GO:0008168	BP
novelMiR_25623	GO:0003676	MF
novelMiR_20923	GO:0006278;GO:0003723;GO:0003964	MF; BP; CC
novelMiR_6530	GO:0003676	MF
novelMiR_8166	GO:0009058	BP
novelMiR_27877	GO:0006629;GO:0004806	BP; CC
novelMiR_11110	GO:0006468;GO:0005524;GO:0004672	MF; BP; CC
novelMiR_12030	GO:0005515	MF
novelMiR_24539	GO:0006508;GO:0008236	BP
novelMiR_13400	GO:0016020	CC
novelMiR_13404	GO:0016020	CC
novelMiR_37650	GO:0008168	BP
novelMiR_7393	GO:0008616;GO:0006400;GO:0008479	MF; CC
novelMiR_25106	GO:0016020;GO:0006857;GO:0005215	CC
novelMiR_16114	GO:0008168	BP
novelMiR_26673	GO:0003677;GO:0003899;GO:0006351	BP; MF
novelMiR_23613	GO:0008168	BP
novelMiR_27569	GO:0005622;GO:0016881;GO:0006464	MF; BP; CC
novelMiR_7790	GO:0016020	CC
novelMiR_27014	GO:0008616;GO:0006400;GO:0008479	MF; CC
novelMiR_10136	GO:0005525;GO:0015031;GO:0007264	BP; MF
novelMiR_34420	GO:0004185;GO:0006508	MF; BP
novelMiR_8633	GO:0004672;GO:0006468;GO:0005524;GO:0004674;GO:0006950	CC; MF; BP
novelMiR_29769	GO:0003676	MF
novelMiR_23816	GO:0009058	BP
novelMiR_11774	GO:0005529;GO:0048544;GO:0006468;GO:0005524;GO:0004672	MF; BP; CC
novelMiR_25298	GO:0009058	BP
novelMiR_27034	GO:0000228;GO:0005515	MF
novelMiR_185	GO:0003676	MF
novelMiR_30640	GO:0005524;GO:0005975;GO:0016773;GO:0006096;GO:0004396	CC; MF; BP
novelMiR_15242	GO:0004326;GO:0009396;GO:0005524;GO:0009058	BP; MF
novelMiR_17603	GO:0008616;GO:0006400;GO:0008479	MF; CC
novelMiR_30193	GO:0009058	BP
novelMiR_15425	GO:0008168	BP
novelMiR_22941	GO:0016020	CC
novelMiR_32199	GO:0006468;GO:0005524;GO:0004672	CC; MF; BP
novelMiR_8374	GO:0004185;GO:0006508	MF; CC
novelMiR_24510	GO:0016747	MF
novelMiR_35392	GO:0005622;GO:0004518;GO:0006281	CC; MF
novelMiR_22983	GO:0044267;GO:0005524	MF; CC
novelMiR_24026	GO:0044267;GO:0005524	MF; CC
novelMiR_36688	GO:0005515	MF
novelMiR_13518	GO:0006468;GO:0005524;GO:0004672	MF; CC
novelMiR_34422	GO:0016020	CC
novelMiR_12477	GO:0006915;GO:0005524	BP; MF
novelMiR_22226	GO:0006629;GO:0004806	MF; CC
novelMiR_22227	GO:0006629;GO:0004806	MF; CC
novelMiR_13719	GO:0004402;GO:0005634;GO:0003712;GO:0008270;GO:0006355	BP; MF; CC
novelMiR_36378	GO:0009058	BP
novelMiR_36086	GO:0006139;GO:0008168	BP; MF
novelMiR_30086	GO:0016020	CC
novelMiR_5100	GO:0005515	MF
novelMiR_22636	GO:0008270	MF
novelMiR_29065	GO:0004672;GO:0006468;GO:0005524;GO:0005515;GO:0004674	MF
novelMiR_36415	GO:0005515	MF
novelMiR_37866	GO:0008168	BP
novelMiR_3887	GO:0003676	MF
novelMiR_12515	GO:0008168	BP
novelMiR_12516	GO:0003676	MF
novelMiR_12517	GO:0016020	CC
novelMiR_5145	GO:0044237;GO:0003824;GO:0050662	BP; MF
novelMiR_6389	GO:0044237;GO:0003824;GO:0050662	BP; MF
novelMiR_4068	GO:0016702;GO:0055114;GO:0046872;GO:0005515;GO:0005506;GO:0016165	BP; MF; CC
novelMiR_23437	GO:0008168	BP
novelMiR_13075	GO:0006468;GO:0005524;GO:0004672	BP; MF
novelMiR_33201	GO:0005525;GO:0003924	BP; MF
novelMiR_32192	GO:0006508;GO:0008236	BP
novelMiR_23544	GO:0003676	MF
novelMiR_28313	GO:0016020;GO:0016760;GO:0030244	CC
novelMiR_2916	GO:0005525;GO:0003924	BP; MF
novelMiR_36656	GO:0009058	BP
novelMiR_36656	GO:0009058	BP
novelMiR_17013	GO:0003676	MF
novelMiR_414	GO:0016020	CC
novelMiR_6828	GO:0008270	MF
novelMiR_15802	GO:0006468;GO:0005524;GO:0004672;GO:0004674	BP; MF
novelMiR_13452	GO:0016758;GO:0008152	MF; BP
novelMiR_2890	GO:0003676	MF
novelMiR_33611	GO:0016887;GO:0005524	BP; MF
novelMiR_36806	GO:0003676	MF
novelMiR_19900	GO:0008168	BP
novelMiR_7557	GO:0071805;GO:0015079;GO:0016020	BP; MF; CC
novelMiR_7558	GO:0071805;GO:0015079;GO:0016020	BP; MF; CC
novelMiR_37218	GO:0005515;GO:0006915;GO:0005524	MF
novelMiR_20549	GO:0046872	MF
novelMiR_22419	GO:0003676	MF
novelMiR_141	GO:0046872	MF
novelMiR_24087	GO:0005515	MF
novelMiR_8347	GO:0005515	MF
novelMiR_8385	GO:0006508;GO:0008236	BP
novelMiR_8325	GO:0009058	BP
novelMiR_15902	GO:0009058	BP
novelMiR_8195	GO:0006952;GO:0005515;GO:0006915;GO:0005524	BP; MF; CC
novelMiR_21815	GO:0005515	MF
novelMiR_27919	GO:0008168	BP
novelMiR_27090	GO:0006468;GO:0005524;GO:0004672;GO:0004674	BP; MF
novelMiR_27092	GO:0006468;GO:0005524;GO:0004672;GO:0004674	BP; MF
novelMiR_5396	GO:0016887;GO:0005524;GO:0016021;GO:0055085;GO:0006810;GO:0042626	BP; MF; CC
novelMiR_27845	GO:0003824	MF
novelMiR_33470	GO:0006508;GO:0008236	BP
novelMiR_36460	GO:0016829;GO:0000287;GO:0008152	BP
novelMiR_8222	GO:0006952;GO:0005515;GO:0006915;GO:0005524	BP; MF; CC
novelMiR_20498	GO:0003676	MF
novelMiR_21424	GO:0005525;GO:0003924	BP; MF
novelMiR_21710	GO:0003676	MF
novelMiR_953	GO:0006355;GO:0003700	BP; MF
novelMiR_6475	GO:0006508;GO:0008236	BP
novelMiR_32820	GO:0003676	MF
novelMiR_2269	GO:0016491;GO:0055114	BP; MF
novelMiR_15907	GO:0005515	MF
novelMiR_424	GO:0005515	MF
novelMiR_17903	GO:0006355;GO:0003700	MF
novelMiR_6952	GO:0016829;GO:0000287;GO:0008152	BP
novelMiR_33115	GO:0008168	BP
novelMiR_22597	GO:0008152;GO:0016779	BP
novelMiR_26768	GO:0008152;GO:0016779	BP
novelMiR_28234	GO:0003676	MF
novelMiR_30169	GO:0008026;GO:0005524;GO:0003676;GO:0004386;GO:0016818	BP; MF; CC
novelMiR_35543	GO:0016020;GO:0008417;GO:0006486	BP; MF
novelMiR_1724	GO:0006468;GO:0005524;GO:0004672	BP; MF; CC
novelMiR_1660	GO:0005634	CC
novelMiR_28094	GO:0005525	MF
novelMiR_27608	GO:0005515	MF
novelMiR_27614	GO:0005515	MF
novelMiR_29497	GO:0016020	CC
novelMiR_12154	GO:0006355;GO:0003700	BP; MF
novelMiR_404	GO:0008168	BP
novelMiR_21515	GO:0003676	MF
novelMiR_11992	GO:0016829;GO:0000287;GO:0008152	BP; MF; CC
novelMiR_6478	GO:0008168	BP
novelMiR_7107	GO:0006508;GO:0008236	BP
