# Supplementary material for: Analysis of Small RNAs of Barley Genotypes Associated with Resistance to Barley Yellow Dwarf Virus
Source: Plants (Basel). 2020 Jan 2;9(1):60. doi: 10.3390/plants9010060 (PMC7020447; doi:10.3390/plants9010060)
Supplement: Supplementary file 1 [file plants-09-00060-s001.zip › Supplementray files/Supplementary file S8.xlsx]

## Sheet: List1
	miRNA	Pearson
	novelMiRNA10778	0.865
	novelMiRNA144	0.519
	novelMiRNA14412	0.94
	novelMiRNA1724	0.919
	novelMiRNA18320	0.884
	novelMiRNA22504	0.918
	novelMiRNA24228	0.951
	novelMiRNA2730	0.297
	novelMiRNA2944	0.987
	novelMiRNA30197	0.985
	novelMiRNA3139	0.844
	novelMiRNA32841	0.71
	novelMiRNA36460	0.263
	novelMiRNA4701	0.962
	novelMiRNA7315	0.659
	novelMiRNA7557	0.913
	novelMiRNA7966	0.583
	Hvu-MiRNA6188	0.855
	Hvu-MiRNA6189	0.811
	Hvu-MiRNA6203	0.61
