# Supplementary material for: Analysis of Small RNAs of Barley Genotypes Associated with Resistance to Barley Yellow Dwarf Virus
Source: Plants (Basel). 2020 Jan 2;9(1):60. doi: 10.3390/plants9010060 (PMC7020447; doi:10.3390/plants9010060)
Supplement: Supplementary file 1 [file plants-09-00060-s001.zip › Supplementray files/Supplementary file S9.xlsx]

## Sheet: siRNA
Sequence	Length	Vir8:03			Vir13:08				Wysor
		Sample 1	Sample 2	Sample 3	Sample 1	Sample 2	Sample 3	Sample 1	Sample 2	Sample 3
AAAAGGACTTTGAAAAGAG	19	25	10	12	13	18	17	35	31	23
AAAAGGATTGGCTCTGAG	18	32	12	9	11	18	17	21	12	23
AACAATTGCAATGATCTATC	20	1	12	9	34	44	12	5	24	12
AACACCTATCACAAACCACAGTAGAATG	28	345	231	654	0	0	0	28	9	33
AATTAAACAGTCGGATTCC	19	16	11	21	21	13	21	13	18	12
AATTGGGGGGTAGGCAACTA	20	2979	2831	3698	0	0	0	2099	2134	1982
ACAACAAAGATGAAAGGGCC	20	0	0	0	11	9	13	16	12	12
ACAATTGCAATGATCTATC	19	19	9	7	10	10	21	12	21	21
ACAGTTTGGCCGAGTGGTCTA	21	0	0	0	109	121	152	12	11	10
ACATTGGACTCTGAATCCAG	20	1	12	16	12	2	4	0	0	0
ACCAATTGAACTACAATC	18	45	44	16	12	21	2	19	2	11
ACCATCTGAGCTACATCCTGT	21	0	0	0	34	15	65	12	12	16
ACCCTGTTGAGCTTGACTC	19	2	21	21	12	12	12	14	8	12
ACCCTGTTGAGCTTGACTCTA	21	5	10	21	0	0	0	10	19	8
ACCGAGGAAATTGGTTACGGGAAT	28	19	13	21	12	21	1	1	19	11
ACTAAGAACGGCCATGCAC	19	56	21	8	9	16	10	11	11	8
ACTCCGAAGATCTAAAGGAT	20	0	0	0	19	1	1	12	13	4
ACTTGAATGGAATGTCGTCGATA	23	0	0	0	16	18	12	12	16	21
AGACAGTTTCTATGGGGCG	19	5	5	3	19	9	10	0	0	0
AGAGAAAATGCCTCGAGCCG	20	0	0	0	21	12	12	1	12	16
AGAGTACATGTAATCCGACTGTA	23	12	9	16	11	16	21	0	0	0
AGGAGGTGATCCAGCCGCA	19	21	21	12	10	9	15	13	56	17
ATAATAATCGGCATACAAATCAG	24	44	13	11	16	16	12	21	11	19
ATAATAATCGGCATACAAATCAGG	24	19	9	23	12	2	12	0	0	0
ATCTCCGGATCTATGCTT	18	34	21	12	10	18	2	5	12	2
ATGGTACGTGCTACTCGGA	19	19	23	11	21	21	9	21	12	2
ATGTTGAAGAATCAGCGGG	19	16	21	33	0	0	0	0	0	0
CAAACTCTGAATACTAGA	18	0	0	0	16	10	21	13	8	8
CAAATTAGAGCCAGTTTATGGACCATTA	28	25	21	11	78	56	34	0	0	0
CAAGGGAAGTCGGCAAAA	18	12	9	12	0	0	0	12	12	2
CATGTTACGCCAATTTGAA	19	11	19	13	23	12	21	21	12	13
CCCAAGGGCAGGTTCTTA	18	12	13	13	12	13	11	0	0	0
CCCGGCTTCCGGTTCATCCCG	21	13	18	12	0	0	0	12	12	16
CCGACCTTAGCTCAGTTGG	19	12	13	12	12	18	5	0	0	0
CCTCAGTTCGGATTGCAGGC	20	34	44	12	0	0	0	12	21	1
CCTGGAATACAATCATAA	18	21	2	21	0	0	0	11	13	4
CCTTCACAGAAGATCAGG	18	21	12	12	4	11	23	0	0	0
CGACAGGACCAATATTGTTAGAGCAT	26	34	28	12	21	12	21	0	0	0
CGGGTGAGTCTTGCAGTCA	21	21	21	11	123	241	111	0	0	0
CGTCTCTGCTCGACGGGTG	19	10	9	15	12	12	11	0	0	0
CTAAGCGATCTGCTGAAG	18	4	2	3	16	12	11	0	0	0
CTATATATTACTCTTTTAAAC	21	4677	4698	4253	0	0	0	2933	3876	2345
CTCAAGCCGACATTCTCG	18	123	65	98	0	0	0	21	21	12
CTTTCAGCAGTTATCCTCT	19	2	11	12	12	21	16	0	0	0
GAAAGAGCTCTCAGTCTGT	19	16	28	21	0	0	0	12	17	1
GAAGTCGGGGTTTGTTGCACGTAT	24	23	35	2	0	0	0	4	21	12
GAAGTCGGGGTTTGTTGCACGTATAA	26	5	8	12	0	0	0	12	15	21
GAAGTCGGGGTTTGTTGCACGTATAGTC	27	12	16	12	0	0	0	12	11	1
GACCAACGCTACAACTGGGTA	21	0	0	0	33	14	19	11	30	21
GAGCTCCCTTCAATCCAAA	19	2	12	12	0	0	0	30	21	11
GAGTTGGATCTACAAGGCGTT	21	0	0	0	34	44	12	10	21	5
GAGTTGGATCTACAAGGCGTTG	22	231	654	311	12	46	16	0	0	0
GATATCAAAACCATACCCGATGATA	27	11	9	12	18	12	5	0	0	0
GCCAGATCATGAATTAGT	18	23	12	21	0	0	0	11	16	3
GCTGCATACATCACTGCA	18	2	21	13	10	11	16	0	0	0
GGAACACCTATCACAAACCACAGTAGAATG	30	194	234	152	0	0	0	13	16	21
GGACCAAGTTCAGAAGTTTATG	22	671	13	21	0	0	0	12	12	10
GGACCAAGTTCAGAAGTTTATGGTGA	26	12	18	12	28	34	12	0	0	0
GGACGCCAACAAGTTCTTCAA	21	16	2	21	10	18	2	21	12	16
GGATGTAGCTCAAATGGTAGAG	22	0	0	0	12	13	15	12	21	22
GGCAGGCGTGCCCTCGGCCGGGTTAAGGC	29	0	0	0	21	21	19	9	21	15
GGTTAGGTTCTTGTCTTTAAAA	22	1890	1440	1809	33	28	9	21	1	10
GTAGAAATATCGACTGAGG	19	21	21	19	61	13	12	0	0	0
GTCTGTCAATCCTTGCTATG	20	21	9	16	0	0	0	11	10	12
GTGAAAGAGAGAAACGGCGAA	21	2435	3731	3295	2998	2342	1638	1999	3456	4500
GTTCATCACCGAGGCCTCTTCA	22	0	0	0	5	13	12	16	12	12
GTTGCAGCCTGCAATCCG	18	12	9	12	19	9	23	0	0	0
GTTGCAGCCTGCAATCCGA	19	11	9	13	5	11	13	0	0	0
GTTGCAGCCTGCAATCCGAA	20	34	3	21	0	0	0	13	16	21
GTTTCATCCAAGCTTCAT	18	3	23	12	12	5	12	0	0	0
TAAGGTAGTACCTGTGAAGCC	21	12	10	16	0	0	0	16	2	8
TAATTCATGATCTGGCATA	19	23	13	12	11	2	8	0	0	0
TACCAACTGAGCTAAGGTCGG	21	12	16	12	0	0	0	15	12	13
TACGTGGACTGTGCAACGTGC	21	14	3	11	655	213	341	0	0	0
TAGTGGCAACTAAACACGAGGTAGTCGATC	30	0	0	0	1	3	4	9	10	21
TATATTACTCTTTTAAACGATG	22	0	0	0	1872	1666	1238	1900	1542	2314
TATGTTATGTCCAAACTG	21	221	233	16	732	673	452	10	12	16
TCTGTTCAGGGTTCCAAA	21	390	123	13	782	673	892	1	12	13
TGAAGAATCAGCGGATGAG	19	13	12	12	13	35	13	21	12	11
TGAGGCGCAGCAGTTGAC	18	1	11	15	0	0	0	13	10	17
TGCCAGATCATGAATTAGT	19	19	11	11	21	87	16	5	13	9
TGGACCGTGAACCTTGTTAC	20	0	0	0	21	12	12	12	12	1
TGGACCGTGAACCTTGTTACTGAA	24	21	13	21	11	1	5	0	0	0
TGGACTGTGCAACGTGCTTGG	21	0	0	0	123	143	154	12	1	5
TTAAAAGAAGGATTAAGACCC	21	123	341	144	177	189	167	0	0	0
TTAAAAGAAGGATTAAGACCCGTAA	27	16	16	11	13	17	23	0	0	0
TTCAACAAGCTTTCTGGACAGC	22	181	102	2	81	55	78	0	0	0
TTCCCCTTGTCCGTACCAGT	20	17	11	18	16	21	12	0	0	0
TTCGCAGTTTCACAGTTCA	19	2	9	12	17	13	12	0	0	0
TTCGGCTAAATCTTTTTT	18	2	10	11	21	12	9	0	0	0
TTGAGGCGCAGCAGTTGAC	19	2	12	2	5	10	21	12	5	24
TTGCTTACACTCTGTTTCTGA	21	12	13	11	345	666	452	0	0	0
TTGGCCAGAGGCTGTTCA	18	21	8	5	61	13	12	0	0	0
TTTCCGGCATCGTTACTT	18	0	0	0	19	16	12	19	23	19
AACTTTAAATAGGTAGGA	18	1	28	12	0	0	0	0	0	0
AATGAAACTCAAAGGAAT	18	12	12	21	0	0	0	0	0	0
ACCAGGGATCGGCGGATG	18	12	13	21	0	0	0	0	0	0
TTCGGCTCAATCTTTTTT	18	23	10	7	0	0	0	0	0	0
ACTCCGGCAACGCTGGAC	18	12	6	23	0	0	0	0	0	0
AGAGTCGCGCAGCGGAAG	18	10	13	5	0	0	0	0	0	0
AGCTAGTTGGTGAGGTAA	18	21	12	12	0	0	0	0	0	0
AGCTTTAAATAGGTAGGA	18	21	23	9	0	0	0	0	0	0
AGCGAAGTAGTACCGTGA	18	23	40	3	0	0	0	0	0	0
ATGGAATACTCAAGGCCT	18	15	12	21	0	0	0	0	0	0
ATGAACCAATTTGAACTG	18	12	18	5	0	0	0	0	0	0
CACTGTTTCGGTGCGGGC	18	12	46	16	0	0	0	0	0	0
CCAGGCCCGGGCGACTGT	18	1	13	12	0	0	0	0	0	0
CGAACTCGCGACCTCTCG	18	16	16	11	0	0	0	0	0	0
CGACAGGACCAATATTGT	18	23	4	18	0	0	0	0	0	0
CGCCTGTAGCTCAGTGGC	18	21	13	9	0	0	0	0	0	0
CGCGGAATCTCGTCTCAA	18	23	11	13	0	0	0	0	0	0
CGGGTCAGAGCGTAAGCT	18	11	11	13	0	0	0	0	0	0
CGGTATCTGAGGAATAAG	18	16	12	12	0	0	0	0	0	0
CGTGCTTGTAACACACTA	18	2177	2011	1050	0	0	0	0	0	0
CTGGAGCCCATTACGAGT	18	1	5	12	0	0	0	0	0	0
GCAGAGGTCCGAACCGAC	18	13	12	16	0	0	0	0	0	0
CAGATCTTCGTCAAGACC	18	16	21	12	0	0	0	0	0	0
GGACGTAGCTCATATGGT	18	45	28	10	0	0	0	0	0	0
GTCTGTCAATCCTTGCTA	18	3	11	12	0	0	0	0	0	0
CGAAATTCCTTGTCGGGT	18	2	1	5	0	0	0	0	0	0
TACCAAGCTGCGCTACAT	18	21	11	21	0	0	0	0	0	0
TAGAATTACTACGGTTAT	18	16	2	12	0	0	0	0	0	0
TAGAGCATTGAGAGGACC	18	21	21	8	0	0	0	0	0	0
TCAAACAAACTATAACTG	18	12	12	21	0	0	0	0	0	0
TCATTTAGATCTTCGGAG	18	23	35	2	0	0	0	0	0	0
TCTCCGGATCTATGCTTA	18	15	5	21	0	0	0	0	0	0
TTACGAATGCGATGCTCT	18	12	30	21	0	0	0	0	0	0
TGAAATTCTTGGATTTAT	18	12	5	12	0	0	0	0	0	0
TGCCAGATCATGAATTAG	18	2	12	21	0	0	0	0	0	0
TGCCTCCTGAGGCAGGGT	18	1234	453	333	0	0	0	0	0	0
TGCTAGCTTGGATTCTGA	18	10	18	2	0	0	0	0	0	0
TTACCCTACTGATGACAG	18	12	21	16	0	0	0	0	0	0
CAAATGAGAACTTTGAAG	18	5	8	21	0	0	0	0	0	0
TTGTGTGTTGATATATTA	18	8	12	14	0	0	0	0	0	0
TTTCCATGAGACAGCTTG	18	13	1	19	0	0	0	0	0	0
TCTTAGGACACCTGCGTT	19	19	1	23	0	0	0	0	0	0
AAACACCTATCACAAACCACAGG	19	986	345	871	0	0	0	0	0	0
AAGGGTGGCTGCTTCTAGG	19	13	12	19	0	0	0	0	0	0
AAGTGGAGTACTTGAAGAA	19	11	30	21	0	0	0	0	0	0
AAGTTACGGATCCGTTTTG	19	21	15	9	0	0	0	0	0	0
AATCCCAGTGGCGGCACCA	19	21	8	16	0	0	0	0	0	0
AATCCGAGTGGCGGCACAA	19	5	12	21	0	0	0	0	0	0
TGCTCCAGGTGGCGAAGAG	19	21	11	5	0	0	0	0	0	0
TGCTGGTCCAGAAGATAGA	19	14	19	56	0	0	0	0	0	0
TGGAACAAAAGGGTAAAAG	19	11	16	2	0	0	0	0	0	0
CTTAGACCAACTCGGCCAT	19	2	21	12	0	0	0	0	0	0
TTCCACACATCGTAGTCGG	19	13	8	6	0	0	0	0	0	0
GATGGAAGGGGGCTGTGTA	19	12	12	16	0	0	0	0	0	0
AGAGGCGTTCAGTCATAAT	19	90	21	21	0	0	0	0	0	0
ATAAGAATTTTTGAAGAAA	19	5	13	21	0	0	0	0	0	0
CGAGAGTAGTACTAGGATG	19	12	11	2	0	0	0	0	0	0
TTTTTTTTTGATCCACTCT	19	19	22	2	0	0	0	0	0	0
TTTTCGGTTAATATAATTC	19	1	3	21	0	0	0	0	0	0
CGTCGACTCGCACGCATGT	19	1	12	23	0	0	0	0	0	0
CTTATATGTTAGCAGAAAA	19	12	16	16	0	0	0	0	0	0
GCTTCATGGTTAGGTACAG	19	1290	1022	1932	0	0	0	0	0	0
GGTTAGGTTCTTGTCTTTA	19	5	13	9	0	0	0	0	0	0
GTGAAAGAGAGAAACGGCG	19	2714	1921	2052	0	0	0	0	0	0
TTTTTTCCGCAGGGGGTCG	19	16	56	23	0	0	0	0	0	0
TTGGCCGTTGGTTACACCC	19	16	8	7	0	0	0	0	0	0
TTGGGGAAGGACCCTTCAA	19	12	13	11	0	0	0	0	0	0
TTGGTCCTCGAGTGCAAAG	19	12	16	12	0	0	0	0	0	0
TAGTATAGTGGTAAGTATT	19	43	2	9	0	0	0	0	0	0
TCCACAGGCTTTCTTGAAC	19	1	28	21	0	0	0	0	0	0
TCTACAATCAATTGTGTCA	19	2	1	12	0	0	0	0	0	0
TGACATTCAGAGCACTGGG	19	10	12	19	0	0	0	0	0	0
TTGCAATGATCTATCCCCA	19	12	12	21	0	0	0	0	0	0
TGCCTCCTGAGGCAGGGTA	19	657	324	543	0	0	0	0	0	0
TTCCCCTTGTCCGTACCAG	19	12	15	16	0	0	0	0	0	0
TGTCAGAAAAGTTACCACAG	20	21	12	11	0	0	0	0	0	0
TGTATAAAAATTCTGGATTT	20	5	11	13	0	0	0	0	0	0
AGAATGTCGGCTTGAGTAAC	20	11	18	17	0	0	0	0	0	0
AGCTCAGTTGGTAGAGCTCC	20	13	56	17	0	0	0	0	0	0
TGAGGATGTACTTGATCGTA	20	20	12	40	0	0	0	0	0	0
TGAGTACGGTCGCCCTTAGA	20	21	19	12	0	0	0	0	0	0
TGAGTACGTTGATATGAGGC	20	231	15	2	0	0	0	0	0	0
TGAGTACTATATCTAGAAAT	20	4	11	23	0	0	0	0	0	0
TGAGTAGGACACAAACCCCC	20	12	10	3	0	0	0	0	0	0
TGAGTTGGTTTGACACATAT	20	21	13	16	0	0	0	0	0	0
TGATAAAACATCAATTTTAA	20	3	11	123	0	0	0	0	0	0
TGATAAATCATTGGAGACGA	20	1	12	13	0	0	0	0	0	0
CTGAAACCCCGTTGGCTCCG	20	10	11	21	0	0	0	0	0	0
CTGAACGACACCGAGGCCGA	20	21	11	21	0	0	0	0	0	0
CTGAAGACCATCAAGAAGAA	20	21	90	12	0	0	0	0	0	0
CTGAAGAGCGTGGAGGTTCG	20	11	9	6	0	0	0	0	0	0
CGTTACTTTGAAGAAATTAG	20	11	21	12	0	0	0	0	0	0
GCCGCCATGGATTAATTCTT	20	4	12	11	0	0	0	0	0	0
GCCGCCCGAACCATGGCGGC	20	12	2	2	0	0	0	0	0	0
GCCGGCACTGTTGGTACGAG	20	90	11	21	0	0	0	0	0	0
GCCGGCTCCATCTCTTATGA	20	11	12	30	0	0	0	0	0	0
GCCGTAGGCGTTGCTTGGCT	20	16	8	23	0	0	0	0	0	0
GCCGTGTCTCAGTCCCAGTG	20	90	21	13	0	0	0	0	0	0
GCCTCACAATCGACTGCAAT	20	100	21	30	0	0	0	0	0	0
GCCTCATCATGTCCGTTTCT	20	11	21	16	0	0	0	0	0	0
CGGGCCTGTAGCTCAGAGGA	20	12	14	9	0	0	0	0	0	0
CGGGCCTTCTTCAGTCGCTA	20	12	5	12	0	0	0	0	0	0
CGGGCGCAAGTGAAATACCA	20	16	21	12	0	0	0	0	0	0
CGGGCTTGGCGGAATCAGCG	20	12	22	15	0	0	0	0	0	0
TAGCGACAGGACCAATATTG	20	2	16	13	0	0	0	0	0	0
TATACAAACATCTGAAACCC	20	11	9	21	0	0	0	0	0	0
TATCTAGGAAATAGTTACTT	20	2	11	19	0	0	0	0	0	0
TGACGATACTGTAGGGGAGG	20	12	2	12	0	0	0	0	0	0
TTGAAAAGAGAGTCAAAGAG	20	99	31	41	0	0	0	0	0	0
TTGCAATGATCTATCCCCAT	20	29	23	11	0	0	0	0	0	0
AAAAGGAAGTGGACCGTGAAC	21	13	12	33	0	0	0	0	0	0
AACATCTGAAACCCCGTTGGC	21	234	875	12	0	0	0	0	0	0
AAGTCTTTGGGTTCCGGGGG	21	654	235	543	0	0	0	0	0	0
AAGTTACGGATCCGTTTTGAA	21	5	23	11	0	0	0	0	0	0
AAGTTCCGAATTAGTAGATGA	21	34	44	12	0	0	0	0	0	0
ACGCTGGGGCCGTATGAGGAA	21	2190	1256	1567	0	0	0	0	0	0
TCGTCAAACAAGAGCCTCATA	21	181	543	234	0	0	0	0	0	0
ATAGATCGCAGTTACAAAGAC	21	12	21	12	0	0	0	0	0	0
CAAACCAAATTATAACAAACA	21	2	16	4	0	0	0	0	0	0
CAAGCTGAGGGCCACCCTTCT	21	1043	986	1265	0	0	0	0	0	0
GGACCGTGAACCTTGTTACTG	21	111	91	71	0	0	0	0	0	0
GGACGTAGCTCATATGGTAGA	21	23	2	19	0	0	0	0	0	0
GGACTACAGCTATGGGCCAAA	21	1	10	21	0	0	0	0	0	0
CGTAAGTTGCGAGTACCGGAA	21	11	10	7	0	0	0	0	0	0
CGTGCTTGTAACACACTACAC	21	1690	2234	2452	0	0	0	0	0	0
CTACCCAGCGTTTACCGT	21	134	621	10	0	0	0	0	0	0
CTACGCAGTATCATACGGAGC	21	456	214	218	0	0	0	0	0	0
CTAGTCGCATAGCTTGATAAT	21	231	984	432	0	0	0	0	0	0
CTCTGACCGCGTGCCTGTTGA	21	87	21	16	0	0	0	0	0	0
CTGATATAGCACTCATGGAAT	21	1652	1299	2246	0	0	0	0	0	0
GAAGATCAGCCTGTTATCAAA	21	1236	1456	1111	0	0	0	0	0	0
GAGAGTTTTAGTCCAATTCGA	21	987	1235	1765	0	0	0	0	0	0
GAAGGATTCGAACCTCCGAGT	21	12	21	12	0	0	0	0	0	0
GAAGTCGGGGTTTGTTGCACG	21	16	11	12	0	0	0	0	0	0
GACTTGTGCTCTTTCCCGCTA	21	16	21	12	0	0	0	0	0	0
GCCTTTTATCTAATAAATGCG	21	11	13	12	0	0	0	0	0	0
GCGCTGGGGCCGTATGAGGTT	21	456	987	764	0	0	0	0	0	0
GGCAGGCGTGCCCTCGGCCGA	21	5	11	1	0	0	0	0	0	0
GGCGAAGGAAAATGCCTCAAA	21	12	21	21	0	0	0	0	0	0
GGGTACCTGCTATATGTCCGA	21	12	11	12	0	0	0	0	0	0
GAAGTACCAACCGCCGAACAA	21	4698	4141	5108	0	0	0	0	0	0
TAAAAGATAGACTTTGAAA	21	15	34	65	0	0	0	0	0	0
CTTTCATAAATCCAATAATTT	21	1034	987	546	0	0	0	0	0	0
TATCATATATCATATCGGGTA	21	11	1	5	0	0	0	0	0	0
TCAGAAGGATGCCAACGTGCA	21	2987	2313	1999	0	0	0	0	0	0
TCTGTCAATCCTGCTATGTGA	21	980	1239	1876	0	0	0	0	0	0
TGGACTAGAGTTTCTGAT	21	12	5	13	0	0	0	0	0	0
TGGTCAAGCAAGCGTACTACA	21	34	12	12	0	0	0	0	0	0
CTTCAACAAGCTTTCTGGACA	21	9	19	12	0	0	0	0	0	0
CTCTTATAGATCGCAGTTACA	21	431	321	121	0	0	0	0	0	0
TGTCCGAACAGTATGAGCAAC	21	981	387	34	0	0	0	0	0	0
TTCCCCTTGTCCGTACCAGTT	21	150	765	333	0	0	0	0	0	0
TTGCGGTCACAGACGGAGCCC	21	1234	2341	1345	0	0	0	0	0	0
GGATCTACAAGGCGTTGAAGTG	22	12	2	4	0	0	0	0	0	0
CCGCAAGGCCGGATCCTAGGTC	22	2340	2875	1986	0	0	0	0	0	0
CCGGCTTCCGGTTCATCCCGG	22	12	13	6	0	0	0	0	0	0
CCGGTCAATGCAAACAAAATGT	22	1345	1765	1123	0	0	0	0	0	0
GGAAGTACCAACCGCCGAACAA	22	13	13	12	0	0	0	0	0	0
TATAGATCGCAGTTACAAAGAC	22	345	110	123	0	0	0	0	0	0
TCAATCGACTGATGATGCTATA	22	5	1	21	0	0	0	0	0	0
TCACCGAGCGGAGACTGTAAAC	22	21	12	12	0	0	0	0	0	0
TCTTAGGACACCTGCGTTTTAG	22	43	23	11	0	0	0	0	0	0
GGTGGTCGTTCCTAAAGTCTCA	22	35	13	13	0	0	0	0	0	0
GGTGGTCGTTCCTATAGTCTCA	22	975	874	11	0	0	0	0	0	0
GGTTAGAGTGGGTCGCCAATGA	22	78	21	11	0	0	0	0	0	0
GGTTAGGTTCCTGTCTTTAAAA	22	11	21	5	0	0	0	0	0	0
GGGTCGCCAATGACACGGATCA	22	1	10	21	0	0	0	0	0	0
TGGACGCCAACAAGTTCTTCAA	22	11	2	8	0	0	0	0	0	0
TTATAGATCGCAGTTACAAAGA	22	3981	2180	1890	0	0	0	0	0	0
GAGATATTACATTTATAGAAAC	22	987	1221	1341	0	0	0	0	0	0
AAAGGGATAAAAGGGAGAAAAAT	23	3	2	19	0	0	0	0	0	0
ACACAAAATAACAAAAGAAATAA	23	12	45	16	0	0	0	0	0	0
AACACCAGAAATAATGAAAACTA	23	7	18	12	0	0	0	0	0	0
AACACGTCCTCCACTAATTCACG	23	2	21	12	0	0	0	0	0	0
AACAGAAAATCCAAAAAAAAAAT	23	10	11	16	0	0	0	0	0	0
AAAAAGCTACTAGATGTATCTAC	23	234	150	1345	0	0	0	0	0	0
AGCTTACCACGTCTCTATGTCTT	23	21	43	21	0	0	0	0	0	0
ATAATAATCGGCATACAAATCA	23	12	21	12	0	0	0	0	0	0
TTTCACGGCAAGACTTTGGTGGG	23	12	11	11	0	0	0	0	0	0
TTTCATATCCTCAATCCCAGTCT	23	21	15	21	0	0	0	0	0	0
TTTCGACTGGTCGGTCTCTGATT	23	16	6	12	0	0	0	0	0	0
TTTCTGAGAACTTTCGTGGAAGA	23	5	13	21	0	0	0	0	0	0
TTTCTTACAGTTCATCACCGAGG	23	11	13	4	0	0	0	0	0	0
TTTGGATGGAATATGGAGAATGG	23	21	5	12	0	0	0	0	0	0
TTTGTGTTCGTTACCTTCGGTTT	23	21	9	15	0	0	0	0	0	0
TTTTAAAATCGGTTCATCAAAAA	23	26	46	11	0	0	0	0	0	0
TTTTAGTCTACCTTAAGGTCTCG	23	10	23	11	0	0	0	0	0	0
TTTTTTATTTTTCATCACAGTTG	23	16	1	17	0	0	0	0	0	0
TCTTTCCTGTTCTGGTTGGCCCG	23	16	10	21	0	0	0	0	0	0
TTTTTTTATTTGATATATAATTG	23	12	13	15	0	0	0	0	0	0
ATAGGCACAAATCGAAATACAGT	23	23	45	96	0	0	0	0	0	0
CCCGGCTTCCGGTTCATCCCGTA	23	19	9	10	0	0	0	0	0	0
CCGGCCGTGCCGACGACG	23	40	21	510	0	0	0	0	0	0
GAAGTCGGGGTTTGTTGCACGTA	23	21	1	21	0	0	0	0	0	0
GGCATAATAAGCTAGGAAAGGGG	23	1296	987	345	0	0	0	0	0	0
TATAAGGTAGTACCTGTGAAGCC	23	21	12	1	0	0	0	0	0	0
TGGACGCCAACAAGTTCTTCAAA	23	11	12	13	0	0	0	0	0	0
TTGTATTATTATTTGTTGGACTGC	24	3421	2897	3456	0	0	0	0	0	0
TTGCTTACACTCTGTTTCTGAAAG	24	18	35	11	0	0	0	0	0	0
AAACACCTATCACAAACCACAGTA	24	19	23	19	0	0	0	0	0	0
AAACACCTATCACAAACCACGGTA	24	17	13	23	0	0	0	0	0	0
TTTCATGTCATTCGATTACAGAGG	24	456	432	46	0	0	0	0	0	0
TTTCCAGCTTTCAATGGTCTCATG	24	12	16	24	0	0	0	0	0	0
TTTCTGGACAGCGTTCTCGGTCGT	24	12	12	12	0	0	0	0	0	0
TTTCTTTTATAGTTTATATAATTT	24	10	12	11	0	0	0	0	0	0
TTTGCTCAGGGTAAGGCCGATAAT	24	44	18	21	0	0	0	0	0	0
TTTGGACCACATCTTTTCTGAGAA	24	11	11	12	0	0	0	0	0	0
TTTGTGGACAGGAATCCTTCAACA	24	11	21	12	0	0	0	0	0	0
TTTTCAATACAATCTATGCATATC	24	5	1	16	0	0	0	0	0	0
TTTTCCAGCTTTCAATGGTCTCAT	24	1	16	12	0	0	0	0	0	0
TTTTCGCAAAGGATTCACTCAAGG	24	21	12	15	0	0	0	0	0	0
TTTTGCTCAGGGTAAGGCCGATAA	24	10	12	11	0	0	0	0	0	0
TTTTGGACCACATCTTTTCTGAGA	24	21	12	17	0	0	0	0	0	0
AGCATGGCGTGCCCTCGGCCGTAA	24	16	12	11	0	0	0	0	0	0
ATGCATCAGCTCCGTTCATCGGTC	24	12	5	7	0	0	0	0	0	0
CCAGCGGCTTATCCCGCAGC	24	2222	1091	1432	0	0	0	0	0	0
CCTCAGTTCGGATTGCAGGCTGAA	24	45	38	65	0	0	0	0	0	0
CCTGCAAGGCCAAATCACGCGTGT	24	66	13	5	0	0	0	0	0	0
CGTGGACTGTGCAACGTGCTTGGT	24	21	3	12	0	0	0	0	0	0
TAAGCGGCGTAAACAGGCGTATAA	24	30	7	28	0	0	0	0	0	0
TAAGGGGAAACGTAAGCTCGAAGA	24	12	18	12	0	0	0	0	0	0
TAATAATCGGCATACAAATCAGAC	24	321	231	12	0	0	0	0	0	0
TAATTCTTATTTTACTCCTCTTTT	24	12	12	11	0	0	0	0	0	0
TAATTTTAAATGAGGGTCTGTCTA	24	21	11	1	0	0	0	0	0	0
TACAAAAGTCTGGGCTTCAAAGTC	24	16	21	33	0	0	0	0	0	0
TACAAATTTCACATACAGGGTACC	24	21	12	21	0	0	0	0	0	0
TACAACTGGGTAGTCGGCAAGAAA	24	12	16	12	0	0	0	0	0	0
TACAACTGGTTGAATAGCGACAGG	24	24	12	5	0	0	0	0	0	0
TACACATAAGCCCAACATTGATTT	24	19	12	12	0	0	0	0	0	0
TACATGTAATCCGACTGTTCGGGA	24	12	21	9	0	0	0	0	0	0
TACCAGGACTACAGCTATGGGCCA	24	21	12	9	0	0	0	0	0	0
TACCTGCTATATGTCCGATGCATC	24	19	2	15	0	0	0	0	0	0
TACGAGATAAGTTGAACTGGGAGG	24	4	1	12	0	0	0	0	0	0
TACGATGCCTTGGAATCTGCTGCC	24	12	21	9	0	0	0	0	0	0
TACGCACGCGTGTTACTTCAAAGC	24	61	13	12	0	0	0	0	0	0
TACGCCTGGCGAACATTTGTGTAA	24	23	10	24	0	0	0	0	0	0
TACGGCGTTTGATGTTGTATGTGC	24	12	23	28	0	0	0	0	0	0
AAGTCTTTGGGTTCCGGGGGTGAC	25	23	90	13	0	0	0	0	0	0
ACCGAGGAAATTGGTTACGGGAGT	25	21	13	13	0	0	0	0	0	0
CACAGGACCAATATTGTTAGAGCAT	25	15	12	19	0	0	0	0	0	0
GAAGTCGGGGTTTGTTGCACGTATA	25	21	12	21	0	0	0	0	0	0
TACTAAGGGACCGGGTCGGTAACGA	25	875	321	765	0	0	0	0	0	0
TTACCCTACTGATGACAGGTAA	25	33	21	45	0	0	0	0	0	0
AGTCGGTCTCCCTGCCCTTTAGAAGA	26	1333	1982	765	0	0	0	0	0	0
CGACAGGACCAATATTGATAGAGCAT	26	28	34	13	0	0	0	0	0	0
CGACAGGACCATTATTGTTAGAGCAT	26	4	9	18	0	0	0	0	0	0
CGACAGGAGCAATATTGTTAGAGCAT	26	21	2	21	0	0	0	0	0	0
CGACAGGCCCAATATTGTTAGAGCAT	26	2	21	21	0	0	0	0	0	0
AACGCTGCTGATTGTAGATCTACCTGG	27	1190	234	432	0	0	0	0	0	0
AACGCTACTGATTGTAGATCTACCTGG	27	18	16	21	0	0	0	0	0	0
AGTAGCCTACCCTGTAACTCGACTATAC	28	2	5	1	0	0	0	0	0	0
CAAATTAGAGCCAGGTTATGGACCATTA	28	989	1234	999	0	0	0	0	0	0
AGTAGCCTACCCTGTAACTCGACTATACT	29	1230	562	213	0	0	0	0	0	0
GGTCGAGGGAACAGGTGGGTGTTTGTAGC	29	2439	1290	876	0	0	0	0	0	0
GAAACACCTAGCACAAACCACAGTAGAATG	30	1123	1431	1561	0	0	0	0	0	0
GAAACACCTATCACTTACCACAGTAGAATG	30	1092	1921	982	0	0	0	0	0	0
GAAACACCTATCACAAACCACAGTAGAATG	30	5	19	12	0	0	0	0	0	0
TTCGGCCAAGTGGAAGCC	18	0	0	0	19	23	11	0	0	0
AAAGCGATGATTAGAGGC	18	0	0	0	12	9	16	0	0	0
AACGGCGATAGTCCCTCT	18	0	0	0	16	16	11	0	0	0
AACTACAAAGGGTGTAGT	18	0	0	0	5	5	3	0	0	0
AAGTTCCGAATTAGTAGA	18	0	0	0	11	9	6	0	0	0
ACAGAAATGGCCATGATT	18	0	0	0	1	5	12	0	0	0
ACAGATGTGCCGCCCCAG	18	0	0	0	23	13	12	0	0	0
ACTACAAAGGGTGTAGTT	18	0	0	0	1	4	2	0	0	0
AGGTGGTCCTTGCTGATT	18	0	0	0	10	18	12	0	0	0
TTCATCGTGATGGGGATA	18	0	0	0	12	21	9	0	0	0
CCCGCGCTTGGTTGAATT	18	0	0	0	16	1	17	0	0	0
TTATTTCCGATCTCAATG	18	0	0	0	13	8	6	0	0	0
CCTCAAATCAGGTAGGGC	18	0	0	0	2	21	12	0	0	0
CCTTGTACACACCGCCCG	18	0	0	0	11	9	6	0	0	0
CGCCGTCAACCGCCACAT	18	0	0	0	19	2	15	0	0	0
CGGAGGAGAAGAAACTTA	18	0	0	0	16	11	12	0	0	0
TTATACATATAAGGAATG	18	0	0	0	1	11	15	0	0	0
CGTAGTTCAATGGTAAAA	18	0	0	0	2	12	12	0	0	0
TGTTTCAGCAGCATTCGA	18	0	0	0	13	12	6	0	0	0
CTCGGGTCAGAGCGTAAG	18	0	0	0	16	12	9	0	0	0
CTGTGGTAACTTTTCTGA	18	0	0	0	9	13	11	0	0	0
TGTCTATGTATCCACACA	18	0	0	0	19	21	12	0	0	0
TGGTGAACCCTACGTGAA	18	0	0	0	21	13	2	0	0	0
TACCGGGCCGATCCGGGC	18	0	0	0	21	12	2	0	0	0
TTGAAAAGAGAGTCAAAG	18	0	0	0	4	1	12	0	0	0
TTTCGCCCATTGTCCAAG	18	0	0	0	5	8	12	0	0	0
AAATTGGTTCATACTTGCA	19	0	0	0	21	13	21	0	0	0
AATCGGTGATGTAATTGTT	19	0	0	0	2	10	11	0	0	0
TTTTTAGATGTAATTTGTG	19	0	0	0	17	11	18	0	0	0
TTTTTCGAAGTGTTTTTCT	19	0	0	0	23	10	7	0	0	0
ACCAGGCCCGGGCGACTGT	19	0	0	0	21	11	5	0	0	0
ACCGACTGATGTTGAAGAA	19	0	0	0	12	9	11	0	0	0
TTTTCAGGGTCACGACAAT	19	0	0	0	12	21	21	0	0	0
ACGAAAACATTGGTGAGA	19	0	0	0	5	8	21	0	0	0
CAACTACAAAGGGTGTAGTT	19	0	0	0	4	2	3	0	0	0
CAAGGGGTAGTACAGGAAT	19	0	0	0	34	12	12	0	0	0
TTGGCTGAGGTGTATTTCT	19	0	0	0	12	15	19	0	0	0
TTGGACGAGATGAAGAGGA	19	0	0	0	10	9	15	0	0	0
TTGCTACCTTCTCTCTATG	19	0	0	0	23	19	19	0	0	0
CGCATGAATGGATTAACG	19	0	0	0	12	13	11	0	0	0
TTGAGATGGAGATAGTATT	19	0	0	0	2	21	21	0	0	0
TTCTTGGATTTATGAAAGA	19	0	0	0	12	13	13	0	0	0
TTCGTTAATCCATGAACAG	19	0	0	0	12	16	12	0	0	0
GATACCGTCATTGTTTCTT	19	0	0	0	14	12	9	0	0	0
TTCCGCTGACAAATCTGAA	19	0	0	0	12	13	15	0	0	0
TAGAGGCGTTCAGTCATAA	19	0	0	0	23	35	2	0	0	0
TTCAAATTGGTTCATACTT	19	0	0	0	21	12	17	0	0	0
TTAGAGAACAAGAACAAGA	19	0	0	0	2	21	12	0	0	0
TTAATATTGTTGTTTAAGC	19	0	0	0	11	21	12	0	0	0
TGTTTCTTTTGTCATGTCA	19	0	0	0	18	12	12	0	0	0
TGTTATCCAAGATATGGCT	19	0	0	0	11	18	17	0	0	0
CAAAAACTTTCCAAGGCCCG	20	0	0	0	12	16	24	0	0	0
AATCAGACCGTCCTATACAA	20	0	0	0	123	65	98	0	0	0
CAAACCGGTTGAAGATATCC	20	0	0	0	12	12	21	0	0	0
ACAAGGGGTAGTACAGGAAT	20	0	0	0	1	12	23	0	0	0
CAATACAATGTTACAATATA	20	0	0	0	16	2	2	0	0	0
ACCAACAACTTATAGAAAAA	20	0	0	0	5	8	21	0	0	0
CAAAATAGCTCGATGGTTCG	20	0	0	0	16	16	66	0	0	0
AGGAACCGAAGAAAGAAGAG	20	0	0	0	5	12	13	0	0	0
ATGCTCTAACGCCCACACCG	20	0	0	0	2	16	13	0	0	0
ATTCGTCAGGAGACAATTGG	20	0	0	0	1	5	4	0	0	0
ATACAGCAATACTAATAATG	20	0	0	0	13	12	19	0	0	0
ATACATGTTAAACGGACAAG	20	0	0	0	19	23	11	0	0	0
ATACCAAAGTCCGTGATTTT	20	0	0	0	16	11	16	0	0	0
ATACCATCAATATCTACTGG	20	0	0	0	13	13	12	0	0	0
ATACCGTCAGAGATACTGAG	20	0	0	0	10	28	12	0	0	0
ATACGACAGTTACTCAGTCC	20	0	0	0	12	9	12	0	0	0
CCGGCTTCCGGTTCATCCCG	20	0	0	0	13	56	17	0	0	0
CCTTTTATCTAATAAATGCG	20	0	0	0	11	9	13	0	0	0
CGAGGGGTATACTCGATATA	20	0	0	0	5	8	21	0	0	0
CTCGGGTCAGAGCGTAAGCT	20	0	0	0	34	21	12	0	0	0
CTGGCTACTTCTAGTACCT	20	0	0	0	1234	2341	1345	0	0	0
AGTTTAAGCATATAAATAAG	20	0	0	0	12	12	12	0	0	0
GATATCAAAACCATACCCGA	20	0	0	0	16	21	12	0	0	0
AGTAGAATAGGAATCGTTGA	20	0	0	0	12	30	21	0	0	0
GCGTTGACCGTGTCCTTCGT	20	0	0	0	2	21	13	0	0	0
AGCATAAAACTAGCCGGACA	20	0	0	0	21	11	5	0	0	0
AGCATGATGACGACACGTGG	20	0	0	0	5	13	21	0	0	0
AGCATTCCTACGGTATCCGG	20	0	0	0	10	18	2	0	0	0
AGCCAAAACCACACCTGTGA	20	0	0	0	12	10	10	0	0	0
AGCCAGATCACTGCATAGTT	20	0	0	0	11	18	17	0	0	0
GGGGCGAAGTCCATGTGATC	20	0	0	0	10	12	11	0	0	0
GTCGAAAATCGAGAAATCGG	20	0	0	0	10	22	11	0	0	0
GTGCTCACTCTCTTCTGTCA	20	0	0	0	33	28	9	0	0	0
AGACTTTAGAGCTGTTTAAT	20	0	0	0	12	9	23	0	0	0
AGAGAACAACGCCGGCAACG	20	0	0	0	2	12	21	0	0	0
AGAGAACATCTGCGACCCAA	20	0	0	0	12	21	9	0	0	0
TAGTGGCAACTAAACACGAG	20	0	0	0	11	21	21	0	0	0
AGAACAATGGTGATGGCTGT	20	0	0	0	10	23	11	0	0	0
TCCCAAGGGCAGGTTCTT	20	0	0	0	22	28	21	0	0	0
TGAGACGGCAGGACAATTCA	20	0	0	0	672	762	542	0	0	0
AATTCCGGATGCTGAAGAGGA	21	0	0	0	65	98	102	0	0	0
CAACATGGTGACCGAAAAACC	21	0	0	0	982	672	888	0	0	0
TGCTCAAAATCCGGACATTCT	21	0	0	0	167	149	125	0	0	0
TGCTCAGGGTAAGGCCGATAA	21	0	0	0	21	9	11	0	0	0
TGCTCCGTTCATCGGTCCAGT	21	0	0	0	23	33	45	0	0	0
TGCTCTTTCCCGCTTTCTCTT	21	0	0	0	19	13	13	0	0	0
CCCGTTCAAAAGCTCTCCAAA	21	0	0	0	12	44	16	0	0	0
CCGCCTACTTACGATGTCGAA	21	0	0	0	21	21	43	0	0	0
CGGGTTAGAGTGGGTCGCCAA	21	0	0	0	154	134	173	0	0	0
TGAGGCAGAGAAAAAAAACGA	21	0	0	0	2033	2345	2632	0	0	0
TGAGGGATATCAGGCCACTTC	21	0	0	0	1888	1675	1543	0	0	0
TGAGTCGGGAAACGCCAAGGC	21	0	0	0	3077	3119	2353	0	0	0
TGAGTTGGACCCCCATTGCAA	21	0	0	0	2277	1965	2184	0	0	0
GACACCACTAGAGAGGTGGTG	21	0	0	0	344	432	419	0	0	0
TGAACAACAGCGTTAGAGTAC	21	0	0	0	11	13	12	0	0	0
GATCGAGTGCTCACTACTTTA	21	0	0	0	28	9	15	0	0	0
TCTGAGCCTGCGCGTGAAACC	21	0	0	0	10	13	11	0	0	0
GGGCGCAATTTCAGTGAAGGC	21	0	0	0	1172	1153	2001	0	0	0
GGGGGGTAGGCAACTACAAAG	21	0	0	0	341	672	555	0	0	0
TAATAAAGTTTCAGACACCAC	21	0	0	0	1550	1919	1253	0	0	0
TGACGATACTGTAGGGGAGGT	21	0	0	0	263	237	333	0	0	0
TGGAACATACCAGGGACAGAA	21	0	0	0	987	1235	1765	0	0	0
GCCCAAAAGCGCAACTCCCAA	21	0	0	0	231	321	543	0	0	0
GCCCAAAAGCGCACCTCCCAA	21	0	0	0	1770	876	984	0	0	0
GCCCAACATTGATTTCCACTT	21	0	0	0	231	222	124	0	0	0
GCCCAAGGATTTTCAGTTTAG	21	0	0	0	21	12	12	0	0	0
AAAGAGAGAAACGGCGAAGAAG	22	0	0	0	1899	876	984	0	0	0
TAGGGGATAACCTTGTGCCTAA	22	0	0	0	5	9	15	0	0	0
TAGGTACATTGAGAATGAAACC	22	0	0	0	12	13	90	0	0	0
TAGGTAGACGCGGAACCCGGTC	22	0	0	0	21	8	21	0	0	0
TAGGTCCTTGTCTTTAAAAGAA	22	0	0	0	12	19	16	0	0	0
GCGGGCCTTCTTCAGTCGCTAG	22	0	0	0	21	12	17	0	0	0
TACCTATCAAATTCCATGCCCA	22	0	0	0	21	11	21	0	0	0
TACCTGCTATATGTCCGATGCA	22	0	0	0	3	11	12	0	0	0
TACCTTAAGGTCTCGACCCATA	22	0	0	0	23	12	29	0	0	0
GTAAAAGGTAACCGCTAACGGA	22	0	0	0	1890	1440	1809	0	0	0
TGACCACATAGGAGGCAACGAG	22	0	0	0	982	961	888	0	0	0
TGCCGTGATGTCTTTCCACGTG	22	0	0	0	331	231	108	0	0	0
GTGTCCTACAGTTCATCACCGA	22	0	0	0	680	231	876	0	0	0
GTGTCGAAAATCGAGAAATCGG	22	0	0	0	21	12	15	0	0	0
GTGTGTAAGGCGAAGAAGCAAA	22	0	0	0	13	12	23	0	0	0
GTGTTGAGCAACGCAGCCCGAA	22	0	0	0	11	12	30	0	0	0
GTTAAGTTTGCACGAATCTTGA	22	0	0	0	12	9	12	0	0	0
GTTACTGCAACATCCCCGGACA	22	0	0	0	5	13	9	0	0	0
GTTACTGGTGATAGTGCCTCTA	22	0	0	0	12	22	15	0	0	0
TTACTCTTTTAAACGATGGCTG	22	0	0	0	1111	1098	786	0	0	0
AATGATTTGAACAGTATCCAGGG	23	0	0	0	13	33	9	0	0	0
ACATTGAGGATATGTTAGAAAGA	23	0	0	0	21	2	21	0	0	0
ACCAACGCTACAACTGGGTAGTC	23	0	0	0	23	12	21	0	0	0
ACCAAGTTCAGAAGTTTATGGAT	23	0	0	0	16	12	12	0	0	0
AATACAATTTCAATCTGATGGCT	23	0	0	0	12	9	16	0	0	0
AATACACCCCGGGTCGATCTGAT	23	0	0	0	11	12	30	0	0	0
AATACACCGGCCAGATTAAATGG	23	0	0	0	21	1	21	0	0	0
AATACATGTAATCTGACTGTTCG	23	0	0	0	23	43	11	0	0	0
AATAGGTAGACGCGGAACCCGGA	23	0	0	0	12	9	16	0	0	0
GACAAACCAAATTATAACAAACA	23	0	0	0	21	5	12	0	0	0
GGACTCTAAGATTTGGACTTGGG	23	0	0	0	52	38	78	0	0	0
AATTGGGGGGTAGGCAACTACAAA	24	0	0	0	1874	1341	1521	0	0	0
GCCATGGTAGTGAACAGAAGTCCG	24	0	0	0	13	13	12	0	0	0
GCCCGCAGATGTAGATGGACTTAT	24	0	0	0	19	9	7	0	0	0
GCCGAGTACGTGGACTGTGCAACG	24	0	0	0	12	11	12	0	0	0
GCCTCCAGCTCTCTGCGTATTCCG	24	0	0	0	8	12	14	0	0	0
GCCTCTACGGCGTTTGATGTTGTA	24	0	0	0	21	12	12	0	0	0
GCGTATAAGGTAGTACCTGTGAAG	24	0	0	0	12	15	16	0	0	0
GCAGTCTTTGGCAGCTTGTATATT	24	0	0	0	11	11	26	0	0	0
AGCCGTCAGAGCCTCCTGTAACTT	24	0	0	0	21	5	12	0	0	0
ATGATCAGCCACACTGGGGGAT	24	0	0	0	1	16	12	0	0	0
CCTCCCTCCTCCCGCACTTCTGTT	24	0	0	0	1199	1087	999	0	0	0
CTCCGATCCAACCATTGCTCTACT	24	0	0	0	4	1	12	0	0	0
CTCCGGAGCAACTCGTAAAAGAGA	24	0	0	0	8	21	5	0	0	0
CTCCGTTCATCGGTCCAGTCCGCC	24	0	0	0	21	12	15	0	0	0
CTCGAAGAGGGAGAATCCAGAGAA	24	0	0	0	21	13	9	0	0	0
CTCTACCAACTGAGCTAAGGTCGG	24	0	0	0	19	13	2	0	0	0
CTCTGCGTATTCCGCTACAACTGG	24	0	0	0	21	21	1	0	0	0
GCGGGGGTCTGGTTGACACAACAA	24	0	0	0	1	12	13	0	0	0
GTGTTGGGGGTTACACCCTTCGGG	24	0	0	0	1672	561	432	0	0	0
TTGGGGGGTAGGCAACTACAAAGG	24	0	0	0	781	671	431	0	0	0
ACCGAGGAAATTGGTTACAGGAAT	25	0	0	0	21	12	21	0	0	0
CCAGTATGGCTTCAACATGGTGACC	25	0	0	0	98	102	100	0	0	0
GAAGTCGGGGTTTGTTGCACGTATAG	26	0	0	0	12	21	16	0	0	0
ACCGAGGAAATTGGTTACGGGAATAGA	27	0	0	0	7	30	28	0	0	0
ACGGAGGAAATTGGTTACGGGAATAGT	27	0	0	0	21	12	17	0	0	0
ACCGCGGAAATTGGTTACGGGAATAGT	27	0	0	0	12	11	4	0	0	0
ACCGAGGATATTGGTTACGGGAATAGT	27	0	0	0	23	2	19	0	0	0
ACCGAGGAAATTGGTTACGGGAATAGT	27	0	0	0	21	12	12	0	0	0
TAATTCACGAGTATTTCCATGACATCA	27	0	0	0	62	45	98	0	0	0
AACAATTGCAATGATCTATCTGATGTAA	28	0	0	0	19	11	11	0	0	0
ATAATAATCGGCATACAAATCAGTGATGC	29	0	0	0	21	21	12	0	0	0
GCCAGGCGTGCCCTCGGCCGGGTTAAGCC	29	0	0	0	12	16	12	0	0	0
AAACACCTATCACAAACCACAGTAGAATG	30	0	0	0	144	589	463	0	0	0
AACAATTGCAATGATCTATCTGATCGTAGA	30	0	0	0	21	21	12	0	0	0
AGTTGGCAACTAAACACGAGGTAGTCGATC	30	0	0	0	32	12	9	0	0	0
TTGGATGTGTTTTAATGT	18	0	0	0	0	0	0	21	8	5
TTGAGCGACGCAGGCAAG	18	0	0	0	0	0	0	21	12	11
AATCCAAGAATTTCACCT	18	0	0	0	0	0	0	56	17	13
TTGTCTACCCAGCGTTTA	18	0	0	0	0	0	0	5	15	21
ACCATTTGAGCTACATCC	18	0	0	0	0	0	0	17	12	34
ACCGTTCACGCCCGGTCG	18	0	0	0	0	0	0	19	12	12
ACGAACGAGACCTCAGCC	18	0	0	0	0	0	0	21	9	15
ATCCTACACCTCTCAAGT	18	0	0	0	0	0	0	15	19	21
TTTCCATTGAGTTCTCTT	18	0	0	0	0	0	0	19	11	11
CAATCTGATCTGCACATG	18	0	0	0	0	0	0	31	10	21
CCTCCATCGTTTTTTTAC	18	0	0	0	0	0	0	1	13	12
CCTGTGTCCGCGTTCCCG	18	0	0	0	0	0	0	12	16	16
CGACCCGGCCAATTAAGG	18	0	0	0	0	0	0	15	17	18
CGATTTGCACGTCAGTAT	18	0	0	0	0	0	0	21	12	21
CGGGAACGTGGTGGAATT	18	0	0	0	0	0	0	18	12	21
CGTTATTAATACTTGGGC	18	0	0	0	0	0	0	6	1	1
CTCCGAGAAAAGAAGTTG	18	0	0	0	0	0	0	12	9	4
GACTGGTAAGTCCATCAG	18	0	0	0	0	0	0	11	12	30
GCTTCATCCTGGTCATGG	18	0	0	0	0	0	0	13	12	12
GGATATGGCGAAATCGGT	18	0	0	0	0	0	0	20	12	9
GTTCTGCTTACCAAAAAT	18	0	0	0	0	0	0	16	9	16
TCCGGATGCTGAAGAGGA	18	0	0	0	0	0	0	23	20	88
TCGACGGGTTCTGAAACC	18	0	0	0	0	0	0	13	14	19
TGATCACCCACATAGTAG	18	0	0	0	0	0	0	23	31	43
TGGAAGAACTGGAGACCT	18	0	0	0	0	0	0	9	11	23
AACCTAGCCAGTGCAGACC	19	0	0	0	0	0	0	12	16	12
AACTTTCGATGGTAGGATA	19	0	0	0	0	0	0	12	21	12
TGTATTTTTAATAGTGGCC	19	0	0	0	0	0	0	15	19	16
ACTCTTTTAAACGATGGCT	19	0	0	0	0	0	0	761	234	546
AGAGATGGCTGAGTGGTTG	19	0	0	0	0	0	0	23	24	18
TGGTTATTTATTATGGATA	19	0	0	0	0	0	0	16	12	1
CCGTGTCTCAGTCCCAGTG	19	0	0	0	0	0	0	10	7	1
CGAAGATGATTAACGGGTT	19	0	0	0	0	0	0	16	16	12
CTTAAATATACGCTATTGG	19	0	0	0	0	0	0	8	5	21
CTTTCATAAATCCAAGAAT	19	0	0	0	0	0	0	29	28	12
TAAGGTAGTACCTGTGAAG	19	0	0	0	0	0	0	12	12	21
TAATTCATGATCTGGCATAA	19	0	0	0	0	0	0	21	12	15
TCTCTCAAAGTACTTTCGT	19	0	0	0	0	0	0	12	22	15
TGAAGCTGCCAGCATGATC	19	0	0	0	0	0	0	21	16	2
TGACGATACTGTAGGGGAG	19	0	0	0	0	0	0	12	11	10
AACCTTGTTACTGATGGACG	20	0	0	0	0	0	0	10	13	2
ACTACACTCAATTCTGAAAC	20	0	0	0	0	0	0	61	11	30
ACTACCCTATACACGAGCTC	20	0	0	0	0	0	0	16	5	9
ACTACTTACAGGTCGCTTCA	20	0	0	0	0	0	0	13	11	16
ACCCTGTTGAGCTTGACTCG	20	0	0	0	0	0	0	15	11	13
ACGATGGATACTAGGTGCTG	20	0	0	0	0	0	0	21	2	21
ACTGATCACCCACATAGTAG	20	0	0	0	0	0	0	55	100	21
ATTCCGGATGCTGAAGAGGA	20	0	0	0	0	0	0	56	62	98
ACCAAAAACACAGGTCTCCG	20	0	0	0	0	0	0	5	19	1
ACCAAAAGGAAAAACAAAAA	20	0	0	0	0	0	0	16	12	12
ACCAAAATACAGACTACAAT	20	0	0	0	0	0	0	13	15	11
ACCAAAATTCTGACCTCGTT	20	0	0	0	0	0	0	12	21	9
ACAGAATGAAAATCAGCTTA	20	0	0	0	0	0	0	23	35	2
ACAGAATGACGTCTAAATAA	20	0	0	0	0	0	0	12	13	13
CTATATATTACTCTTTTAAA	20	0	0	0	0	0	0	733	321	543
GACGGTGTGAGGCGTTGATT	20	0	0	0	0	0	0	160	310	14
GGCAGGCGTGCCCTCGGCCG	20	0	0	0	0	0	0	5	9	2
AATTCGAGACTTGTGCTCTT	20	0	0	0	0	0	0	17	21	15
AATTGAGGACATTAGGAGAG	20	0	0	0	0	0	0	1	15	4
TCAATGCGATCCCTTTGGAA	20	0	0	0	0	0	0	13	23	26
TGTTCGTCTTTCATAAATAA	20	0	0	0	0	0	0	15	21	12
TTAGTTGATTTTTTTTGATT	20	0	0	0	0	0	0	12	13	12
TTGTAACACACTACACACTC	20	0	0	0	0	0	0	2289	1984	2300
ACAATTGCAATGATCTATTGA	21	0	0	0	0	0	0	16	1	17
ACCGAGGCTTGGACCGACTTC	21	0	0	0	0	0	0	982	1891	1469
AGGGACGAGGCGAAGGACAAC	21	0	0	0	0	0	0	781	234	981
TTTTGGAAACCTGAGATCAAA	21	0	0	0	0	0	0	32	13	12
CACAACTTATCAACGGATATA	21	0	0	0	0	0	0	8	2	2
CACCGAAACAGTGCTTTATGA	21	0	0	0	0	0	0	34	45	54
CAGCCCCATGTCGCACGGTAT	21	0	0	0	0	0	0	21	19	12
TTTAGCACAAAGTTGGGTCAT	21	0	0	0	0	0	0	5	12	21
TTTAGCTATGGACTACATTAA	21	0	0	0	0	0	0	4	21	12
TTTAGGTACATTGAGAATCAA	21	0	0	0	0	0	0	87	13	13
TTTAGGTACATTGAGAATGAA	21	0	0	0	0	0	0	2	10	2
CCTGGAAAAGAACAGTGCAA	21	0	0	0	0	0	0	16	21	12
CGTTAGCTACAGCACTGCACC	21	0	0	0	0	0	0	21	15	9
CTTTACGAAGTCGAGAGGTGG	21	0	0	0	0	0	0	1111	1543	1892
TTCTTTTTTTTTGATTGACCT	21	0	0	0	0	0	0	12	11	16
TTCACTGATGTCACTCGCTAT	21	0	0	0	0	0	0	9	4	12
GCCGAAACAGGCAATGCCAGA	21	0	0	0	0	0	0	13	12	1
GGGCAGGTTCTTACGCGT	21	0	0	0	0	0	0	18	12	7
GTCGAAAATCGAGAAATCGGT	21	0	0	0	0	0	0	21	12	11
GTGCTTGTAACACACTACACA	21	0	0	0	0	0	0	3500	4211	5499
TATATATTACTCTTTTAAACG	21	0	0	0	0	0	0	1890	2300	1450
TCCGCTACAACTGGTTGAATA	21	0	0	0	0	0	0	14	18	21
TGTCAACTTGTGCTTCGGGCA	21	0	0	0	0	0	0	1878	1451	982
TGGCTTACTTGCTGCCTGTCC	21	0	0	0	0	0	0	19	2	11
TGGGAGAGTTTTAGTCCAATT	21	0	0	0	0	0	0	12	16	21
TGGGAGGACAAGATGTGTGCC	21	0	0	0	0	0	0	21	12	21
TGGGAGGATTTCAAGGTTGAC	21	0	0	0	0	0	0	15	5	10
TGGGGGGAACAACTCTGTGCC	21	0	0	0	0	0	0	15	12	16
TGGGGTGCAAAGGCGTCTTTT	21	0	0	0	0	0	0	11	13	4
TGGGTAGTCGGCAAGAATATC	21	0	0	0	0	0	0	11	10	6
TGGGTGAGAAAACTGCCGGTT	21	0	0	0	0	0	0	2	16	12
TGGGTTGATTACAGTTACGCT	21	0	0	0	0	0	0	16	1	12
AAACACCTATCACAAACCACAG	22	0	0	0	0	0	0	981	2341	1267
AACAACTCTGTGCCGAACACCC	22	0	0	0	0	0	0	13	9	15
AATGGTCAGTAGAAATATCGAC	22	0	0	0	0	0	0	28	9	33
ACTTGTGCTTCGGGCACATGG	22	0	0	0	0	0	0	781	100	450
AGCGATCTGCCGAAGCTGTGAC	22	0	0	0	0	0	0	19	2	15
ATGAGAAATCTGTCGATGGATA	22	0	0	0	0	0	0	1	28	21
ATTCCCCTTGTCCGTACCAGTT	22	0	0	0	0	0	0	12	5	24
ATTCCGGATGCTGAAGAGGATGT	22	0	0	0	0	0	0	23	12	21
CAACTTGTGCTTCGGGCACAT	22	0	0	0	0	0	0	541	876	923
GAGCCTACCAGGCAGGAGTTAG	22	0	0	0	0	0	0	1560	1983	1200
GCGTTAGAGTACATGTAATCCA	22	0	0	0	0	0	0	12	11	21
GCGTTAGAGTACATGTAATCCG	22	0	0	0	0	0	0	12	7	18
GCGTTGAAGTGGACTTTTGGTA	22	0	0	0	0	0	0	16	2	21
GCGTTGCGGAGGCCTTCGTGAA	22	0	0	0	0	0	0	12	33	1
GCGTTTTCACGATCCGCCGAAA	22	0	0	0	0	0	0	4	9	21
GGAGGTGATCCAGCCGCATGAC	22	0	0	0	0	0	0	17	18	12
GCCCCAGACTCAGACTTGTCAA	22	0	0	0	0	0	0	21	19	11
GTGAAGGACGTCAGGGACGAGG	22	0	0	0	0	0	0	871	777	901
TCAGAAGTTTATGGATGTCCTC	22	0	0	0	0	0	0	13	2	4
GAGCATAAAACTAGCCGGACAT	22	0	0	0	0	0	0	2	21	13
GAGCCAATCTTCGTCTGGATTA	22	0	0	0	0	0	0	10	21	5
GAGCGACAGGACCAATATTGTT	22	0	0	0	0	0	0	21	5	10
GAGCGTACCAGGACTACAGCTA	22	0	0	0	0	0	0	28	12	21
GAGCTCTGCTATGGACATTTCA	22	0	0	0	0	0	0	2	12	12
TTTCTGGACAGCGTTCTCGGTC	22	0	0	0	0	0	0	11	11	19
CGAACGAGTAGTTGATGAATGAC	23	0	0	0	0	0	0	12	10	12
CGAAGAAGCAAAGGAGGACCGAG	23	0	0	0	0	0	0	12	6	9
CGAAGATGATTAACGGGTTAGAG	23	0	0	0	0	0	0	21	1	10
CGACCCATATTCGTGAAATTGTT	23	0	0	0	0	0	0	12	12	16
CGACCCCATCGTCCTGCCGAAAT	23	0	0	0	0	0	0	12	7	18
CGACCCGGGTTCGATTCCCGGCA	23	0	0	0	0	0	0	16	5	1
CGACCGAAAACAACATCAGCGTG	23	0	0	0	0	0	0	19	33	28
CGAGAAATCGGTGATCGACTTGA	23	0	0	0	0	0	0	10	13	11
CGAGAGGAACTAGATTCAATGAT	23	0	0	0	0	0	0	5	9	30
CGAGCAAAGACAAACCAAATTAT	23	0	0	0	0	0	0	12	10	16
CGAGCGTACCAGGACTACAGCTA	23	0	0	0	0	0	0	20	13	5
CGAGGACCAAGTTCAGAAGTTTG	23	0	0	0	0	0	0	12	19	12
CGAGGACGAGCCCGAACCCGAGC	23	0	0	0	0	0	0	13	2	5
AGGAGGAAGCCATGGCGAGACAT	23	0	0	0	0	0	0	15	21	2
AGGATATGTTAGAAAGAGGTATT	23	0	0	0	0	0	0	7	12	25
AGGCCATGGTAGTGAACAGAAGT	23	0	0	0	0	0	0	13	19	15
AGGCCTAGAATACAAGTGTCCTA	23	0	0	0	0	0	0	2	11	30
AGGCCTTCGTGAACAGTGCTCAC	23	0	0	0	0	0	0	21	4	11
AGGCGTTGCTTGGCTTGCTTACA	23	0	0	0	0	0	0	2	16	9
AGGCTTACGGAGTAGAGATGTTC	23	0	0	0	0	0	0	9	12	12
AGAAGAAGAAGAAGAGGAAGAAG	23	0	0	0	0	0	0	17	11	12
AGAAGGAGAAGAAGAAGAAGAAG	23	0	0	0	0	0	0	19	23	11
CGGGTGAGAGCCGAGTATACTGA	23	0	0	0	0	0	0	21	16	12
TATGATTAAAGTTTGTTGGTATG	23	0	0	0	0	0	0	21	19	12
AACTAAAATGATGCAAGGTATGCC	24	0	0	0	0	0	0	12	21	16
CCAGAGAGAACGTGATCAACCGCA	24	0	0	0	0	0	0	33	28	9
CCAGGAGTCCAAAAGAGTGGATCG	24	0	0	0	0	0	0	7	18	12
CCATCACAGCAAGAAATAATGAAC	24	0	0	0	0	0	0	11	30	61
CCATGAATATAAGATCACAAATTG	24	0	0	0	0	0	0	13	21	13
CCCCCAAACCCCTCCTCCAAAAAG	24	0	0	0	0	0	0	11	10	12
CCCCCGCAGGCGGACGGTCCAACA	24	0	0	0	0	0	0	12	21	5
CCCCGGGTCGATCTGATTACCTGT	24	0	0	0	0	0	0	51	24	12
CCCGAGGTAAGGGGAAACGTAAGC	24	0	0	0	0	0	0	21	12	16
CCCGGGTCGATCTGATTACCTGTT	24	0	0	0	0	0	0	11	23	11
CCCTGATCAAAGGTTTAGGTACAT	24	0	0	0	0	0	0	11	13	12
CCGAGGTAAGGGGAAACGTAAGCT	24	0	0	0	0	0	0	19	1	35
CCGAGTACGTGGACTGTGCAACGT	24	0	0	0	0	0	0	21	9	21
CCGCACCAGATGTAGGCTTCGGCG	24	0	0	0	0	0	0	12	16	12
CCGTATGGCTGACCGGCGGTTACT	24	0	0	0	0	0	0	13	16	21
CCGTGAACCTTGTTACTGATGGAC	24	0	0	0	0	0	0	12	11	19
ATGTGTCGAAAATCGAGAAATCGG	24	0	0	0	0	0	0	16	9	3
ATGTTAAAGAAGGTGAAGATTGGC	24	0	0	0	0	0	0	2	1	1
ATTAACTAAAATGATGCAAGGTTT	24	0	0	0	0	0	0	17	15	2
ATTACAGTTACGCTCGAAGAAAAG	24	0	0	0	0	0	0	8	21	15
ACGGCGTTTGATGTTGTATGTGCC	24	0	0	0	0	0	0	10	13	12
AGTGAAGATTGACCATCTCACAAA	24	0	0	0	0	0	0	892	782	1321
ATATTACTCTTTTAAACGATGG	24	0	0	0	0	0	0	2456	1459	2341
AGCATAAAACTAGCCGGACATACG	24	0	0	0	0	0	0	21	15	17
AGCCCAACATTGATTTCCACTTGT	24	0	0	0	0	0	0	1	5	12
AGCCGGACATACGTAAGTTGCGAG	24	0	0	0	0	0	0	21	5	10
AGCGTGACTCGGGTTCCGCCCGCA	24	0	0	0	0	0	0	5	12	21
AGCTTGCATAAAACTGGTGCGGAC	24	0	0	0	0	0	0	12	21	5
AGGAGGAAGCCATGGCGAGACATT	24	0	0	0	0	0	0	21	8	15
AGTACGTGGACTGTGCAACGTGCT	24	0	0	0	0	0	0	11	21	7
AGTAGAGATGTTCATTTTTCCAGC	24	0	0	0	0	0	0	11	21	5
AGTCCAATTCGAAGCGCACATCAG	24	0	0	0	0	0	0	12	16	16
AGTCGTCGATGATATTATACTTGG	24	0	0	0	0	0	0	9	9	12
AGTGGACTTTTGGTACGCTGCCGG	24	0	0	0	0	0	0	9	5	21
AGTGGATGAACACGGGTGACGGGA	24	0	0	0	0	0	0	9	5	13
GACGCCAACAAGTTCTTCAAAGGT	24	0	0	0	0	0	0	16	21	11
GCATTTGGTTCGTCGCTAAAAGTG	24	0	0	0	0	0	0	21	5	12
AATCTTCGTCTGGATTAACTAAAA	24	0	0	0	0	0	0	13	13	21
GGCATTCAGTAATAAAATAATATT	24	0	0	0	0	0	0	18	12	7
AATAATCGGCATACAAATCAGACC	24	0	0	0	0	0	0	17	15	12
AAAACAGGCGTATAAGGTAGTACC	24	0	0	0	0	0	0	21	21	5
AAACGTAAGCTCGAAGAGGGAGAA	24	0	0	0	0	0	0	12	12	12
GTCAACTTGTGCTTCGGGCACATG	24	0	0	0	0	0	0	761	234	1111
TTGGCCAGAGGCTGTTCAGTAGT	24	0	0	0	0	0	0	13	13	12
ATAATAATCGGCATACAAATCAGAA	25	0	0	0	0	0	0	12	12	16
CAGCGCTCTTGATTCGTATGACATC	25	0	0	0	0	0	0	133	111	109
GACGCCAACAAGTTCTTCAAAGGTA	25	0	0	0	0	0	0	11	12	12
GACTACTAAAACCGATCATTAAGACA	25	0	0	0	0	0	0	16	21	12
TGTATGATAGTTTATCGGGAATTAT	25	0	0	0	0	0	0	211	134	321
AGTTGCAGCCAACTTGTAGGGTACCG	26	0	0	0	0	0	0	891	123	101
GGCATTCAGTAATAAAATAATATTAA	26	0	0	0	0	0	0	9	12	6
GTTGCAGCCTGCAATCCGTGATGCAG	26	0	0	0	0	0	0	12	14	9
TCGACTACTAAAACCGATCATTAAGACA	27	0	0	0	0	0	0	123	222	90
AGTGCATTCAGTAATGGTATAATATTA	28	0	0	0	0	0	0	11	19	2
AATGCATTCAGTCATGGTATAATATTA	28	0	0	0	0	0	0	12	9	12
AATGCATTCAGTAATGGTATAATATTA	28	0	0	0	0	0	0	11	19	2
ATGCCGTGAGACGCGCGTACCCACGT	28	0	0	0	0	0	0	111	110	210
GCCGAGGAAATTGGTTACGGGAAGTGAT	29	0	0	0	0	0	0	10	21	1
ACCGAGGAAATTGGTTACGGGAAGTGAT	29	0	0	0	0	0	0	34	11	1
ATAACGCCTGCTCTGCTAGTTTGTTGTGC	29	0	0	0	0	0	0	21	13	16
CCCTCTCCGATGATTTCGTGGATGAAGTT	29	0	0	0	0	0	0	55	145	341
CCCAGGCGTGCCCTCGGCCGGGTTAAGGC	29	0	0	0	0	0	0	4	12	9
GGCAGGCGTGCCCTCGGCCGGGTTAAGCC	29	0	0	0	0	0	0	16	21	13
GGCAGGCGTGCCCTCGGCTGGGTTAAGGC	29	0	0	0	0	0	0	9	16	14
GGCAGGCGTACCCTCGGCCGGGTTAAGGC	29	0	0	0	0	0	0	12	21	21
GGCAGGCGTGCCGTCGGCCGGGTTAAGGC	29	0	0	0	0	0	0	23	12	12
TGCAGGCGTGCCCTCGGCCGGGTTAAGGC	29	0	0	0	0	0	0	13	11	5
TATGGCACGCCAAGGGCGTTCAACCTCCT	29	0	0	0	0	0	0	12	11	21
AAGGAGGCGCCGTAGAACAGTTCGGCCAGT	30	0	0	0	0	0	0	23	11	11
AGGAGGGGCAAATCCTGTATTTAGACCAAC	30	0	0	0	0	0	0	9	33	28
TACATTAGCTCTCGCGTACTTTATTTATAA	30	0	0	0	0	0	0	16	21	13
GTACATTAGCTCTCGCGTACTTTATTTATA	30	0	0	0	0	0	0	12	12	13
TGTACATTAGCTCTCGCGTACTTTATTTAT	30	0	0	0	0	0	0	13	17	12
TCAAAATGGCACAAGAAGGAGGCGCCGTAG	30	0	0	0	0	0	0	8	9	11
CAAAATGGCACAAGAAGGAGGCGCCGTAGA	30	0	0	0	0	0	0	12	14	11
AAAATGGCACAAGAAGGAGGCGCCGTAGAA	30	0	0	0	0	0	0	12	12	12
AAATGGCACAAGAAGGAGGCGCCGTAGAAC	30	0	0	0	0	0	0	12	15	16
CCGTGTTGAGTTTAAGTCACACGCGTCCGC	30	0	0	0	0	0	0	10	12	12
